# Supplementary material for: cis-Dichloridobis(dimethoxy­phenyl­phosphine)palladium(II)
Source: Acta Crystallogr Sect E Struct Rep Online. 2010 Feb 24;66(Pt 3):m321. doi: 10.1107/S1600536810006471 (PMC2983618; doi:10.1107/S1600536810006471)
Supplement: Supplementary file 2 [file e-66-0m321-Isup2.hkl]

# 
# h,k,l, Fc-squared, Fo-squared, sigma(Fo-squared) and status flag 
# 
data_I
_shelx_title '  74off' 
_shelx_refln_list_code          4 
_shelx_F_calc_maximum      298.89 
_exptl_crystal_F_000      1040.00 
_reflns_d_resolution_high  0.8411 
 
loop_ 
 _symmetry_equiv_pos_as_xyz 
 'x, y, z' 
 '-x, y, -z+1/2' 
 'x+1/2, y+1/2, z' 
 '-x+1/2, y+1/2, -z+1/2' 
 '-x, -y, -z' 
 'x, -y, z-1/2' 
 '-x+1/2, -y+1/2, -z' 
 'x+1/2, -y+1/2, z-1/2' 
 
_cell_length_a    10.8756 
_cell_length_b     9.1742 
_cell_length_c    20.7216 
_cell_angle_alpha  90.000 
_cell_angle_beta  102.196 
_cell_angle_gamma  90.000 
 
_shelx_F_squared_multiplier     1.000 
 
loop_ 
 _refln_index_h 
 _refln_index_k 
 _refln_index_l 
 _refln_F_squared_calc 
 _refln_F_squared_meas 
 _refln_F_squared_sigma 
 _refln_observed_status 
   4   0   0     1705.52     1807.42     56.95 o 
   6   0   0     4797.69     5435.67    258.80 o 
   8   0   0     7941.22     7691.97    230.34 o 
  10   0   0    19047.63    19062.19    549.01 o 
  12   0   0     9351.62    10057.22    308.21 o 
   1   1   0    22559.01    22601.90    125.46 o 
   3   1   0    37445.37    36877.80    503.74 o 
   5   1   0     2613.04     2673.80     91.76 o 
   7   1   0     2449.75     2278.31     47.44 o 
   9   1   0     6962.17     6852.46     96.25 o 
  11   1   0     4225.53     4176.42    154.02 o 
   0   2   0    27105.89    27009.36    375.50 o 
   2   2   0       86.04      134.25      8.02 o 
   4   2   0     2016.00     1780.51     36.75 o 
   6   2   0    11062.92    11661.51    229.92 o 
   8   2   0      186.58      171.86     29.18 o 
  10   2   0      865.58      720.41     54.09 o 
  12   2   0      493.44      378.24     52.69 o 
   1   3   0      620.73      737.02     31.98 o 
   3   3   0     2588.82     2524.01     32.52 o 
   5   3   0     2359.02     2458.67     69.40 o 
   7   3   0      234.25      256.69     34.82 o 
   9   3   0      446.69      450.08     36.21 o 
  11   3   0      150.92      178.65     48.15 o 
   0   4   0     1145.48      938.25     61.06 o 
   2   4   0     9997.45     9683.14     77.11 o 
   4   4   0     4174.63     3943.54     81.61 o 
   6   4   0     8041.91     8125.47    153.35 o 
   8   4   0     3052.58     2929.81    113.53 o 
  10   4   0     2182.20     2064.96     80.20 o 
   1   5   0    25483.83    24346.18    179.24 o 
   3   5   0     6897.43     6697.51    117.44 o 
   5   5   0     5088.77     5163.56     90.08 o 
   7   5   0     3966.75     4015.68     92.82 o 
   9   5   0     3079.85     3162.92     87.05 o 
  11   5   0     7483.90     7615.04    270.50 o 
   0   6   0    39226.41    40654.29    409.97 o 
   2   6   0    22984.46    23766.27    168.76 o 
   4   6   0      188.21      195.58     15.34 o 
   6   6   0      704.63      594.40     36.60 o 
   8   6   0     6035.81     6294.64    106.17 o 
  10   6   0    11096.07    11343.16    348.77 o 
   1   7   0     5396.16     5557.46    155.21 o 
   3   7   0      548.02      574.86     44.56 o 
   5   7   0      236.14      268.82     38.13 o 
   7   7   0      111.02      109.67     31.57 o 
   9   7   0     1229.18     1094.06     89.86 o 
   0   8   0       55.47       66.35     29.75 o 
   2   8   0      346.00      292.25     20.69 o 
   4   8   0       92.95      100.83     25.54 o 
   6   8   0      259.78      203.98     37.24 o 
   8   8   0       99.46       26.42     44.61 o 
   1   9   0     1887.27     1998.20    113.50 o 
   3   9   0     1646.20     1492.28    102.11 o 
   5   9   0     2445.21     2346.96    208.35 o 
   7   9   0     1762.63     1855.83    137.42 o 
   0  10   0     2845.51     2642.69    284.52 o 
   2  10   0     1710.34     1772.15    118.87 o 
   4  10   0     5465.78     5335.18    294.57 o 
 -11   1   1     2643.15     2764.71    144.58 o 
  -9   1   1    10581.33    10269.88    205.79 o 
  -7   1   1     1058.82      884.95     58.88 o 
  -5   1   1     1316.22     1385.37     31.28 o 
  -3   1   1     8086.29     7973.18     85.78 o 
  -1   1   1    54255.86    53686.80    607.81 o 
   1   1   1    17563.22    17186.72     98.84 o 
   3   1   1    11964.11    12127.87    249.40 o 
   5   1   1      798.07     1045.14     46.89 o 
   7   1   1     2880.49     2677.00     69.94 o 
   9   1   1     5475.52     5305.65    115.92 o 
  11   1   1      386.24      433.14     48.21 o 
 -12   2   1      912.47      870.94     83.05 o 
 -10   2   1     1303.45     1325.89     60.37 o 
  -8   2   1     8420.68     8248.08    145.50 o 
  -6   2   1    35505.50    36548.30    602.37 o 
  -4   2   1    48713.26    49538.19    526.06 o 
  -2   2   1     8241.58     7869.87     69.95 o 
   0   2   1     3555.06     3096.06     23.97 o 
   2   2   1       38.69       53.97     15.09 o 
   4   2   1    38402.45    38201.37    494.61 o 
   6   2   1    26683.03    26344.34    283.93 o 
   8   2   1     4067.39     4040.03     77.68 o 
  10   2   1      251.39      200.44     35.10 o 
  12   2   1     2676.38     2727.23    124.48 o 
 -11   3   1       17.29       34.15     32.31 o 
  -9   3   1     1917.22     1855.35     84.94 o 
  -7   3   1    28420.76    29191.71    286.52 o 
  -5   3   1    28387.10    27801.40    321.21 o 
  -3   3   1    11871.32    11125.36    100.08 o 
  -1   3   1     2154.67     2427.88     29.29 o 
   1   3   1     8101.61     7895.30     55.05 o 
   3   3   1    34270.84    33824.03    259.66 o 
   5   3   1    44649.08    46112.72    388.89 o 
   7   3   1     9836.75     9768.56    176.68 o 
   9   3   1      539.32      592.60     47.73 o 
  11   3   1      902.40      889.94     79.02 o 
 -10   4   1      170.89      139.38     29.71 o 
  -8   4   1     5794.16     6212.61    120.77 o 
  -6   4   1    18616.53    17940.91    220.25 o 
  -4   4   1     1540.76     1192.46     49.35 o 
  -2   4   1      151.76      226.39     14.07 o 
   0   4   1      860.04     1038.19     34.47 o 
   2   4   1    32388.33    32632.18    205.33 o 
   4   4   1    33653.22    33939.16    278.01 o 
   6   4   1    11716.61    11797.48    197.91 o 
   8   4   1        6.09        3.09     17.99 o 
  10   4   1      182.25      141.27     34.75 o 
 -11   5   1      667.69      504.13     60.78 o 
  -9   5   1     1621.72     1295.31    118.10 o 
  -7   5   1      128.93      173.44     28.17 o 
  -5   5   1      138.09      155.88     17.50 o 
  -3   5   1      175.55      200.09     16.84 o 
  -1   5   1     2463.56     2402.70     44.04 o 
   1   5   1     1030.33     1034.29     37.86 o 
   3   5   1       11.90        4.60     20.06 o 
   5   5   1      139.02      108.67     26.33 o 
   7   5   1      773.15      769.58     43.12 o 
   9   5   1      247.64      237.18     26.07 o 
  11   5   1        7.73       89.81     30.91 o 
 -10   6   1     1231.15     1150.46     76.66 o 
  -8   6   1      916.79      939.42     58.56 o 
  -6   6   1     1258.29     1155.55     61.46 o 
  -4   6   1      485.28      474.74     32.43 o 
  -2   6   1     4008.72     3905.36     92.89 o 
   0   6   1      521.24      511.21     34.06 o 
   2   6   1     9148.62     9156.19     99.25 o 
   4   6   1     1533.33     1496.77     70.86 o 
   6   6   1     2099.94     1941.08     66.42 o 
   8   6   1      600.77      631.46     50.67 o 
  10   6   1     1189.00     1231.12     92.50 o 
  -9   7   1     4453.48     4413.04    177.61 o 
  -7   7   1     3302.22     3340.93     97.17 o 
  -5   7   1     2282.86     2232.95    117.00 o 
  -3   7   1     4214.28     4167.53    124.74 o 
  -1   7   1    15318.62    15308.39    212.99 o 
   1   7   1    11141.78    11093.63    146.96 o 
   3   7   1     1964.86     2027.03     89.65 o 
   5   7   1     5128.77     5310.06     96.32 o 
   7   7   1     5298.79     5296.26    171.80 o 
   9   7   1     3400.82     3289.92    169.09 o 
  -8   8   1     6657.46     6906.07    272.87 o 
  -6   8   1     9118.87     9248.39    224.06 o 
  -4   8   1     9986.13    10161.24    164.10 o 
  -2   8   1      434.11      504.59     28.38 o 
   0   8   1      820.23      897.59     55.23 o 
   2   8   1     8367.91     8436.50    141.14 o 
   4   8   1    18867.38    19058.14    194.43 o 
   6   8   1     5286.02     5270.47    120.25 o 
   8   8   1     2710.02     2507.36    134.97 o 
  -7   9   1     6867.65     7009.45    164.56 o 
  -5   9   1     9395.86     9590.84    242.41 o 
  -3   9   1      534.70      522.44     41.36 o 
  -1   9   1       27.64       59.21     23.22 o 
   1   9   1       30.47       67.03     23.19 o 
   3   9   1     7335.43     7419.85    168.69 o 
   5   9   1     9852.92     9891.73    256.30 o 
   7   9   1     1999.53     1824.02    174.12 o 
  -4  10   1     1587.40     1349.15    107.20 o 
  -2  10   1       16.31       80.54     43.97 o 
   0  10   1     1129.87     1140.36     93.20 o 
   2  10   1      145.35       68.14     32.50 o 
   4  10   1      804.23      791.37     81.87 o 
 -12   0   2    19558.88    19345.28   1015.00 o 
 -10   0   2    16626.45    17351.24    728.06 o 
  -8   0   2      547.22      585.90     53.89 o 
  -6   0   2     1401.98     1659.59     81.27 o 
  -4   0   2    29418.49    29701.55    554.14 o 
   2   0   2    10480.35    10701.64     86.56 o 
   4   0   2      356.31      508.36     40.00 o 
   6   0   2    11870.48    11832.41    361.64 o 
   8   0   2    35871.70    37316.04   1524.44 o 
  10   0   2    15564.68    16768.50    552.67 o 
  12   0   2     1561.65     1446.21    143.92 o 
 -11   1   2     2674.68     2610.16    127.07 o 
  -9   1   2     2855.23     2796.29     88.11 o 
  -7   1   2      956.02      948.07     48.66 o 
  -5   1   2    12581.34    12774.20    188.34 o 
  -3   1   2    45319.49    45039.69    376.93 o 
  -1   1   2    27683.06    28142.96    278.63 o 
   1   1   2     9429.21     9069.65     55.31 o 
   3   1   2     4896.49     4623.60     46.15 o 
   5   1   2     2033.91     1858.56     54.89 o 
   7   1   2    12107.18    11934.00    129.35 o 
   9   1   2     8740.83     8890.09    246.15 o 
  11   1   2     3514.84     3845.22    167.51 o 
 -12   2   2        3.64       81.64     28.67 o 
 -10   2   2      380.96      348.01     31.12 o 
  -8   2   2      802.63      700.30     99.05 o 
  -6   2   2      398.46      258.25     22.16 o 
  -4   2   2      139.48      269.46     23.01 o 
  -2   2   2    21441.76    21400.42    126.83 o 
   0   2   2    24919.53    25104.50    143.72 o 
   2   2   2    11926.47    11767.76     79.44 o 
   4   2   2     5096.96     5136.33    126.52 o 
   6   2   2      237.93      300.86     25.17 o 
   8   2   2       62.98       46.11     25.29 o 
  10   2   2     1712.26     1523.23     76.94 o 
  12   2   2      456.78      393.13     95.44 o 
 -11   3   2       47.36       20.07     38.05 o 
  -9   3   2      436.77      391.78     37.07 o 
  -7   3   2      555.86      593.22     40.51 o 
  -5   3   2      946.88      921.73     46.12 o 
  -3   3   2      745.28      754.70     29.21 o 
  -1   3   2    14070.08    14686.27     87.58 o 
   1   3   2    10151.41     9933.41     62.12 o 
   3   3   2      771.67      844.79     48.56 o 
   5   3   2      433.22      355.43     24.03 o 
   7   3   2     1394.87     1341.70     56.22 o 
   9   3   2      896.74      900.98     52.40 o 
  11   3   2      364.42      320.29     73.15 o 
 -10   4   2      682.67      672.58     58.36 o 
  -8   4   2     2361.50     2344.55     87.27 o 
  -6   4   2     4419.80     4214.56     74.20 o 
  -4   4   2     7277.72     6805.75     87.10 o 
  -2   4   2     3953.77     3641.63     42.70 o 
   0   4   2     9900.48     9927.86     78.44 o 
   2   4   2    33785.56    34153.50    363.33 o 
   4   4   2    10881.05    11128.40    180.41 o 
   6   4   2     5981.42     6095.03     93.24 o 
   8   4   2     1202.64     1324.19     78.14 o 
  10   4   2     1570.60     1446.48     85.40 o 
 -11   5   2     6748.81     6739.32    193.24 o 
  -9   5   2     1126.07     1262.22     87.54 o 
  -7   5   2     5398.60     5448.05     83.18 o 
  -5   5   2     6260.70     6196.76     77.05 o 
  -3   5   2    21742.24    21442.80    167.03 o 
  -1   5   2    17993.64    17440.19    137.02 o 
   1   5   2    24238.25    24407.18    184.23 o 
   3   5   2     5043.22     5107.91     79.05 o 
   5   5   2     8667.62     8808.35    147.39 o 
   7   5   2     2834.32     2852.75    118.62 o 
   9   5   2     7854.68     8029.87    141.30 o 
 -10   6   2     7798.80     7396.62    231.17 o 
  -8   6   2      526.76      538.85     42.89 o 
  -6   6   2      828.96      676.72     48.91 o 
  -4   6   2     9788.98     9854.44    120.37 o 
  -2   6   2    63514.85    66287.19    415.81 o 
   0   6   2    36351.64    37466.93    275.87 o 
   2   6   2        6.29       52.73     22.79 o 
   4   6   2     6451.20     6291.05    102.86 o 
   6   6   2     1013.37      935.38     51.96 o 
   8   6   2    20336.09    21140.29    471.65 o 
  10   6   2    10425.10    10614.43    250.81 o 
  -9   7   2      162.28      257.87     54.42 o 
  -7   7   2       41.27       49.96     24.04 o 
  -5   7   2     1924.65     1915.83    101.40 o 
  -3   7   2     1413.56     1413.37     52.06 o 
  -1   7   2     8101.74     8221.16    128.64 o 
   1   7   2      193.02      157.93     20.91 o 
   3   7   2     1206.24     1123.72     42.74 o 
   5   7   2      101.43       92.27     25.58 o 
   7   7   2     1701.64     1650.41     71.22 o 
   9   7   2     1265.66     1042.41     91.68 o 
  -8   8   2      657.92      662.37     77.78 o 
  -6   8   2       35.43      141.35     30.11 o 
  -4   8   2        9.35       53.81     18.80 o 
  -2   8   2     2224.30     2088.92    103.39 o 
   0   8   2      536.98      518.29     37.30 o 
   2   8   2      119.48      171.58     42.14 o 
   4   8   2      113.41       66.69     18.58 o 
   6   8   2        7.11       25.74     32.86 o 
   8   8   2      250.53      173.50     47.33 o 
  -7   9   2      756.58      675.19     80.80 o 
  -5   9   2     3091.66     2947.07    134.41 o 
  -3   9   2      628.68      795.74     61.74 o 
  -1   9   2     1927.35     2049.92    149.78 o 
   1   9   2     3954.66     3926.08    126.34 o 
   3   9   2     5617.71     5188.62    150.10 o 
   5   9   2     1662.42     1627.90    103.51 o 
  -4  10   2     2865.39     2820.23    146.97 o 
  -2  10   2     2355.76     2298.55    131.26 o 
   0  10   2     4033.14     4191.92    159.71 o 
   2  10   2     5126.55     5211.45    185.28 o 
   4  10   2     6156.32     6486.47    161.96 o 
 -11   1   3     2646.64     2396.05    170.69 o 
  -9   1   3     3205.50     3121.01     89.11 o 
  -7   1   3      178.16      172.27     25.70 o 
  -5   1   3     5493.47     5528.55     61.78 o 
  -3   1   3    11526.29    11015.13     79.49 o 
  -1   1   3    19398.69    18997.34    108.77 o 
   1   1   3    11104.15    11308.48     80.25 o 
   3   1   3     8868.52     8545.74     81.39 o 
   5   1   3     3575.40     3354.70     56.45 o 
   7   1   3    12539.73    13124.94    170.01 o 
   9   1   3     2005.17     1928.59     80.95 o 
  11   1   3      859.96      862.84     71.12 o 
 -12   2   3      212.69      278.06     64.53 o 
 -10   2   3     4634.61     4641.03    142.65 o 
  -8   2   3    14257.26    14302.46    166.84 o 
  -6   2   3    23299.79    22806.23    237.69 o 
  -4   2   3     2467.24     2271.81     33.00 o 
  -2   2   3      658.60      829.08     23.72 o 
   0   2   3    25203.14    24802.64    227.33 o 
   4   2   3    39952.23    40514.81    461.36 o 
   6   2   3     7514.96     7312.01    124.87 o 
   8   2   3      244.31      324.75     33.90 o 
  10   2   3     1144.81     1198.68     67.46 o 
 -11   3   3     1951.08     1936.53     85.29 o 
  -9   3   3    13846.09    14271.16    205.26 o 
  -7   3   3    29266.64    29681.06    239.95 o 
  -5   3   3     5589.90     5099.46     69.05 o 
  -3   3   3      364.53      355.28     18.41 o 
  -1   3   3      965.66      950.30     22.36 o 
   1   3   3    89332.45    91415.07   1265.80 o 
   3   3   3    58671.82    58718.92    418.70 o 
   5   3   3    22297.60    22490.37    255.16 o 
   7   3   3      137.06      216.63     23.90 o 
   9   3   3      296.24      298.67     42.08 o 
  11   3   3     2453.89     2680.92    113.78 o 
 -10   4   3     1833.26     1691.12     94.16 o 
  -8   4   3    15070.99    14782.14    170.09 o 
  -6   4   3     8124.15     7893.75     78.05 o 
  -4   4   3     3362.10     3359.03     57.93 o 
  -2   4   3      831.38      692.44     31.29 o 
   0   4   3     1318.92     1054.99     33.80 o 
   2   4   3     6832.55     6476.77     96.70 o 
   4   4   3    21812.94    21618.85    166.43 o 
   6   4   3     1395.10     1430.37     68.33 o 
   8   4   3        4.60       44.55     25.92 o 
  10   4   3      960.62      945.32     63.04 o 
 -11   5   3     1121.52     1056.49    104.74 o 
  -9   5   3      115.33       48.90     28.25 o 
  -7   5   3     1107.93      977.73     61.00 o 
  -5   5   3      208.32      180.42     16.95 o 
  -3   5   3     1534.06     1569.42     57.55 o 
  -1   5   3     3722.09     3790.70     54.11 o 
   1   5   3       38.89       52.43     15.63 o 
   3   5   3     4764.70     4889.83    100.43 o 
   5   5   3     2337.05     2083.20     76.91 o 
   7   5   3     1601.30     1533.90     78.60 o 
   9   5   3      432.63      428.68     53.98 o 
 -10   6   3      664.83      468.69     56.40 o 
  -8   6   3     1547.36     1366.16     62.95 o 
  -6   6   3      644.68      650.66     38.51 o 
  -4   6   3     5328.44     5346.59     73.50 o 
  -2   6   3     2451.03     2427.32     61.96 o 
   0   6   3     3560.14     3306.88     93.23 o 
   2   6   3      558.14      600.83     35.03 o 
   4   6   3      539.67      605.79     40.14 o 
   6   6   3     1009.98      885.18     57.33 o 
   8   6   3     1530.82     1540.35     92.02 o 
  10   6   3      849.05      748.79     88.12 o 
  -9   7   3     2579.15     2602.92    128.33 o 
  -7   7   3     1327.33     1197.87     60.70 o 
  -5   7   3     3221.86     3334.16     70.25 o 
  -3   7   3    13257.92    13655.03    158.79 o 
  -1   7   3    16204.94    16626.04    199.02 o 
   1   7   3     4656.67     4492.04     94.23 o 
   3   7   3       22.46       35.52     38.75 o 
   5   7   3      782.10      772.71     50.53 o 
   7   7   3     5524.52     5378.27    128.58 o 
   9   7   3     5539.27     5513.99    172.12 o 
  -8   8   3     6919.31     7231.89    255.21 o 
  -6   8   3     9298.75     9708.90    235.46 o 
  -4   8   3     2355.49     2322.73    118.12 o 
  -2   8   3      569.86      732.19     41.19 o 
   0   8   3     2836.69     2893.62    141.15 o 
   2   8   3    16387.39    16583.16    241.74 o 
   4   8   3    14070.74    14252.14    330.37 o 
   6   8   3     4751.72     5081.02    249.24 o 
   8   8   3      411.82      442.15     59.67 o 
  -7   9   3     8622.05     8900.79    178.37 o 
  -5   9   3     1097.60      942.59     74.16 o 
  -3   9   3      863.21      744.93     56.61 o 
  -1   9   3      417.31      415.06     45.71 o 
   1   9   3     6042.60     6111.28    214.33 o 
   3   9   3    23282.62    23843.63    605.83 o 
   5   9   3     6077.62     5695.98    163.62 o 
  -4  10   3       11.80       41.78     36.30 o 
  -2  10   3     2168.39     2009.53    176.49 o 
   0  10   3      253.04      290.93     37.47 o 
   2  10   3     3392.57     3191.65    145.34 o 
   4  10   3      881.57      806.08     78.68 o 
 -12   0   4     5211.74     5092.73    343.31 o 
 -10   0   4     3464.61     3350.76    168.25 o 
  -8   0   4     1632.81     1434.53    126.56 o 
  -6   0   4     4719.46     4756.19    138.45 o 
  -4   0   4    62727.77    62280.04    923.43 o 
   0   0   4     4668.67     4549.55     69.99 o 
   2   0   4       47.69      111.73     14.92 o 
   4   0   4       50.39        0.71     16.09 o 
   6   0   4    49601.79    49565.42    859.55 o 
   8   0   4    31541.09    32776.80   1565.02 o 
  10   0   4     3754.85     3817.06    157.08 o 
  12   0   4       96.52      116.78     40.69 o 
 -11   1   4     1533.54     1777.08    127.46 o 
  -9   1   4      525.78      500.68     45.19 o 
  -7   1   4     5863.74     5881.25     69.35 o 
  -5   1   4    26368.80    25859.71    269.17 o 
  -3   1   4    19572.76    19181.74    157.13 o 
  -1   1   4    19528.05    19138.83    110.89 o 
   1   1   4    19654.61    19457.03    111.71 o 
   3   1   4     7617.76     7775.13     83.02 o 
   5   1   4     9347.71     9013.65     94.62 o 
   7   1   4     9157.21     8978.63    118.67 o 
   9   1   4     3829.98     3934.30    120.65 o 
  11   1   4     2460.70     2297.40    148.32 o 
 -12   2   4      357.24      299.85     54.44 o 
 -10   2   4        1.22        4.66     45.18 o 
  -8   2   4     7320.51     7103.29    136.03 o 
  -6   2   4     1269.99     1163.51     40.19 o 
  -4   2   4     5070.52     5260.39     60.08 o 
  -2   2   4     3533.87     3430.15     40.53 o 
   0   2   4     1910.16     1883.77     25.13 o 
   2   2   4       51.37       23.22     25.84 o 
   4   2   4     6079.22     5805.55     85.27 o 
   6   2   4      359.41      404.31     30.23 o 
   8   2   4     1327.01     1265.54     54.52 o 
  10   2   4     1559.85     1529.61     78.32 o 
 -11   3   4        9.96      -10.97     25.64 o 
  -9   3   4      244.02      290.21     29.90 o 
  -7   3   4     1671.41     1733.62     47.19 o 
  -5   3   4       58.61       52.78     20.74 o 
  -3   3   4      223.03      240.18     15.30 o 
  -1   3   4     8090.07     8109.08     58.80 o 
   1   3   4     3330.54     3631.60     77.21 o 
   3   3   4    13849.54    14603.26    138.29 o 
   5   3   4       14.71       36.80     19.07 o 
   7   3   4      500.05      460.77     31.37 o 
   9   3   4       72.33       94.25     30.93 o 
  11   3   4      640.53      573.41     72.99 o 
 -12   4   4      287.32      197.29     40.35 o 
 -10   4   4     2803.79     2796.17     97.31 o 
  -8   4   4     8733.42     8595.33    112.03 o 
  -6   4   4     8174.76     7778.54    152.21 o 
  -4   4   4    14226.61    14592.42    129.62 o 
  -2   4   4     4372.24     4477.39     61.98 o 
   0   4   4    21287.10    22362.67    175.96 o 
   2   4   4     4994.37     4597.07     89.31 o 
   4   4   4     4136.21     3937.93     49.75 o 
   6   4   4     2602.47     2513.01     76.19 o 
   8   4   4     2922.45     2701.28     84.84 o 
  10   4   4     2453.28     2542.86    139.13 o 
 -11   5   4     1789.02     1750.14     90.59 o 
  -9   5   4     1426.78     1425.49     79.54 o 
  -7   5   4     4587.03     4528.62     80.61 o 
  -5   5   4    14182.10    14360.21    158.48 o 
  -3   5   4    28411.06    29020.94    258.06 o 
  -1   5   4     6220.50     5649.91     74.14 o 
   1   5   4     2586.88     2435.96     49.87 o 
   3   5   4     2150.35     2102.76     51.02 o 
   5   5   4    11614.63    11539.41    131.17 o 
   7   5   4    13798.83    14151.51    202.04 o 
   9   5   4     9734.46     9456.85    187.24 o 
 -10   6   4      259.53      274.15     49.15 o 
  -8   6   4     2054.05     1691.23     86.66 o 
  -6   6   4     1083.91     1138.73     46.35 o 
  -4   6   4    24838.26    24818.58    246.10 o 
  -2   6   4    31551.00    31648.79    240.30 o 
   0   6   4     3146.99     3018.62     51.70 o 
   2   6   4     2555.61     2577.77     53.84 o 
   4   6   4     1245.66     1331.11    121.37 o 
   6   6   4    21001.64    22291.08    336.76 o 
   8   6   4    16676.95    17360.42    358.87 o 
  -9   7   4       53.90       65.13     27.77 o 
  -7   7   4      913.35      850.35     75.70 o 
  -5   7   4     4065.56     3799.38     92.84 o 
  -3   7   4     4884.89     4944.47    127.06 o 
  -1   7   4     2480.30     2509.70     75.01 o 
   1   7   4      138.19      131.40     34.81 o 
   3   7   4      989.69      862.54     47.04 o 
   5   7   4      797.77      744.72     78.64 o 
   7   7   4     3519.73     3416.63    196.88 o 
   9   7   4     1081.61     1154.55    115.42 o 
  -8   8   4       78.62       65.45     30.81 o 
  -6   8   4      253.53      210.82     33.46 o 
  -4   8   4       33.14       38.14     18.73 o 
  -2   8   4      220.27      159.99     35.01 o 
   0   8   4       28.42       32.82     27.07 o 
   2   8   4      136.56      122.88     27.87 o 
   4   8   4      951.92     1010.38     56.06 o 
   6   8   4      321.12      266.02     33.41 o 
  -7   9   4     1468.45     1190.88    118.19 o 
  -5   9   4     3279.59     3261.74    172.72 o 
  -3   9   4     2082.95     2264.02    114.54 o 
  -1   9   4     1954.03     2021.05    112.21 o 
   1   9   4     1648.63     1632.39     91.84 o 
   3   9   4     1268.58     1274.51     85.92 o 
   5   9   4     1408.05     1313.74     83.04 o 
  -4  10   4     2129.31     2097.97     95.41 o 
  -2  10   4     4488.81     4259.29    202.69 o 
   0  10   4     4703.96     4854.09    153.91 o 
   2  10   4     7644.36     8020.15    205.92 o 
   4  10   4     2310.64     2205.43    149.30 o 
 -11   1   5     2754.29     2687.36    105.17 o 
  -9   1   5       19.21       55.52     21.54 o 
  -7   1   5     2512.44     2443.28     52.14 o 
  -3   1   5    10324.11    10264.98    121.79 o 
  -1   1   5    22674.73    22364.46    130.40 o 
   1   1   5      710.69      771.69     23.88 o 
   3   1   5      120.00      119.79     15.58 o 
   5   1   5     8562.47     8547.91     89.22 o 
   7   1   5     8644.67     8815.22    116.83 o 
   9   1   5     2689.63     2688.67     94.02 o 
  11   1   5      559.56      446.40     58.35 o 
 -12   2   5     2569.28     2349.57    119.66 o 
 -10   2   5    15716.19    16369.88    325.03 o 
  -8   2   5    13748.13    13620.76    234.80 o 
  -6   2   5     7134.31     7400.47    100.67 o 
  -4   2   5     1420.20     1467.00     31.14 o 
  -2   2   5     7342.98     6957.72     64.33 o 
   0   2   5    24427.90    24142.37    127.99 o 
   2   2   5    79556.05    80791.52   1173.90 o 
   4   2   5     9881.11     9654.54     82.18 o 
   6   2   5      821.10      837.47     41.18 o 
   8   2   5      376.99      373.01     35.04 o 
  10   2   5     5322.87     5592.31    196.45 o 
 -11   3   5     7164.35     6903.45    153.89 o 
  -9   3   5    22566.70    23552.81    395.84 o 
  -7   3   5     9576.91     9630.68    114.76 o 
  -5   3   5     2492.54     2542.09     59.46 o 
  -3   3   5     2006.83     2155.06     42.00 o 
  -1   3   5    47125.47    47716.11    404.20 o 
   1   3   5    72290.35    73188.13    630.90 o 
   3   3   5    16937.61    16154.67    127.02 o 
   5   3   5      172.97      239.71     22.83 o 
   7   3   5       67.37       33.01     18.99 o 
   9   3   5     3520.46     3432.48    111.10 o 
  11   3   5     9916.72    10404.69    220.04 o 
 -12   4   5      790.09      510.61    144.15 o 
 -10   4   5     1079.18     1013.78     54.66 o 
  -8   4   5    10236.83    10496.85    157.23 o 
  -6   4   5     1443.84     1339.89     51.12 o 
  -4   4   5       43.28       25.27      8.57 o 
  -2   4   5      292.77      219.12     16.21 o 
   0   4   5    26300.64    25895.25    194.49 o 
   2   4   5    16584.17    17181.32    148.50 o 
   4   4   5    13961.61    14651.54    125.12 o 
   6   4   5        4.11       34.20     35.07 o 
   8   4   5      967.64      959.32     53.53 o 
  10   4   5     2062.89     1864.66    108.01 o 
 -11   5   5      584.66      530.14     59.69 o 
  -9   5   5      656.68      629.50     47.51 o 
  -7   5   5     1387.81     1419.04     58.86 o 
  -5   5   5       58.07       72.88     13.28 o 
  -3   5   5      400.17      417.85     29.17 o 
  -1   5   5      756.44      832.18     25.95 o 
   1   5   5      186.05      284.53     30.31 o 
   3   5   5     1283.78     1218.55     89.61 o 
   5   5   5     5163.65     5256.03     97.00 o 
   7   5   5     2534.56     2328.17     80.09 o 
   9   5   5      191.71      190.62     29.60 o 
 -10   6   5       18.80       81.75     22.45 o 
  -8   6   5     1094.58     1234.05     65.76 o 
  -6   6   5     1261.29     1266.02     67.12 o 
  -4   6   5     3364.81     3273.14     64.23 o 
  -2   6   5      182.15      142.46     30.89 o 
   0   6   5     5140.91     5032.56     73.76 o 
   2   6   5      299.29      297.41     25.48 o 
   4   6   5     5788.84     5924.79    160.04 o 
   6   6   5     1976.34     1965.98    177.17 o 
   8   6   5     1738.72     1615.91     82.14 o 
  -9   7   5      941.65      891.28     85.02 o 
  -7   7   5      235.92      251.21     43.92 o 
  -5   7   5     4611.81     4610.52     88.53 o 
  -3   7   5     9492.61     9596.01    228.23 o 
  -1   7   5     1497.61     1364.06     66.92 o 
   1   7   5     2079.05     2163.46     80.57 o 
   3   7   5    12727.18    12768.69    198.55 o 
   5   7   5    14967.03    14848.91    201.11 o 
   7   7   5     8974.03     8803.25    201.73 o 
  -8   8   5     5517.82     5516.79    220.36 o 
  -6   8   5     6162.13     6231.28    117.22 o 
  -4   8   5      191.16      226.91     25.51 o 
  -2   8   5     4284.08     4331.87     92.11 o 
   0   8   5    13088.64    13207.13    270.12 o 
   2   8   5    16151.20    16661.28    182.30 o 
   4   8   5     2691.58     2933.54    147.80 o 
   6   8   5     1173.57     1151.48     88.81 o 
  -7   9   5     4019.78     4009.14    183.88 o 
  -5   9   5      120.88      130.34     36.05 o 
  -3   9   5      334.05      303.12     29.77 o 
  -1   9   5     7943.17     7951.55    142.03 o 
   1   9   5    13082.58    13235.40    225.27 o 
   3   9   5     3640.50     3653.44    142.62 o 
   5   9   5      661.63      512.49     90.94 o 
  -4  10   5      302.38      286.99     44.39 o 
  -2  10   5      597.44      601.25     60.50 o 
   0  10   5     2346.72     2110.04    152.60 o 
   2  10   5     2375.87     2096.27    120.99 o 
 -12   0   6     1037.86     1052.62    121.58 o 
 -10   0   6      141.30       57.00     82.04 o 
  -8   0   6       62.58       89.83     24.94 o 
  -6   0   6    30500.88    30451.91    561.39 o 
  -2   0   6    38293.59    38776.78    340.81 o 
   0   0   6    23035.72    23858.07    205.36 o 
   2   0   6     4941.77     4625.50     88.09 o 
   4   0   6    16412.79    16125.92    176.20 o 
   6   0   6    64457.73    66309.55   1134.24 o 
   8   0   6    17210.86    18111.95    633.35 o 
  10   0   6      279.58      310.25    209.14 o 
 -11   1   6     1562.79     1544.84     68.88 o 
  -9   1   6     1443.09     1516.57     55.08 o 
  -7   1   6    17460.82    17934.47    151.47 o 
  -5   1   6    17790.89    17159.25    145.64 o 
  -3   1   6     5784.33     5259.53     46.78 o 
  -1   1   6     8897.90     8524.76     76.90 o 
   1   1   6     1363.76     1241.36     26.76 o 
   3   1   6     8490.71     8123.17     97.21 o 
   5   1   6    27286.03    27231.65    310.98 o 
   7   1   6     8714.91     9192.60    151.56 o 
   9   1   6     2459.37     2567.91    110.61 o 
  11   1   6      858.09      867.48    102.95 o 
 -12   2   6      330.17      361.08     74.23 o 
 -10   2   6     2437.85     2572.39     77.40 o 
  -8   2   6     4915.91     4696.83     70.32 o 
  -6   2   6       61.30       30.75     13.30 o 
  -4   2   6      967.67      908.95     39.54 o 
  -2   2   6     1772.91     1474.87     25.74 o 
   0   2   6     7846.77     7552.89     75.13 o 
   2   2   6     1567.35     1411.89     44.37 o 
   4   2   6     1679.68     1512.98     37.39 o 
   6   2   6      129.77      121.57     32.33 o 
   8   2   6     1262.33     1162.88     63.90 o 
  10   2   6      281.76      286.12     43.27 o 
 -11   3   6     1686.65     1544.99     82.65 o 
  -9   3   6      403.94      411.57     45.72 o 
  -7   3   6      899.59      827.71     38.12 o 
  -5   3   6      443.45      450.32     41.89 o 
  -3   3   6     1947.76     1967.80     45.50 o 
  -1   3   6       90.25       74.38     19.71 o 
   1   3   6       23.50       34.05     15.09 o 
   3   3   6       18.48       30.33     19.29 o 
   5   3   6     3044.61     2868.81     60.70 o 
   7   3   6     1357.17     1356.70     53.20 o 
   9   3   6      820.95      729.67     40.20 o 
  11   3   6       41.62       77.31     39.58 o 
 -12   4   6     2180.77     2143.98    156.80 o 
 -10   4   6     4563.83     4615.66     97.86 o 
  -8   4   6     5528.25     5398.69    123.91 o 
  -6   4   6     2679.64     2471.93     60.98 o 
  -4   4   6     4008.48     3886.22     74.97 o 
  -2   4   6     7273.28     7332.83     68.10 o 
   0   4   6    20028.61    20217.47    154.06 o 
   2   4   6     3664.12     3162.06     76.38 o 
   4   4   6     3275.48     3125.12     72.10 o 
   6   4   6      744.50      699.62     60.48 o 
   8   4   6     3696.86     3554.69    122.24 o 
  10   4   6     3771.85     3904.31    208.87 o 
 -11   5   6        4.22       42.66     17.66 o 
  -9   5   6     4343.17     4408.55     98.30 o 
  -7   5   6     8739.06     8827.69    126.93 o 
  -5   5   6    26538.78    26734.14    284.69 o 
  -3   5   6    10523.59    10110.35    118.37 o 
  -1   5   6     5222.67     5075.80    112.13 o 
   1   5   6     7222.91     7997.56     98.94 o 
   3   5   6    20878.04    21839.58    174.74 o 
   5   5   6     6382.76     6370.93     86.59 o 
   7   5   6     8402.61     8389.38    180.23 o 
   9   5   6     2280.47     2194.27    130.82 o 
 -10   6   6      285.10      227.33     41.00 o 
  -8   6   6      521.43      491.40     36.18 o 
  -6   6   6    21558.78    22499.46    280.07 o 
  -4   6   6    31059.06    31641.19    316.48 o 
  -2   6   6     8673.59     8410.35     78.75 o 
   0   6   6      430.26      497.09     35.45 o 
   2   6   6      235.60      141.76     30.76 o 
   4   6   6    23596.62    25003.18    289.06 o 
   6   6   6    34380.01    35825.18    459.60 o 
   8   6   6     3279.33     3315.50    132.34 o 
  -9   7   6       55.14      115.85     32.64 o 
  -7   7   6     3116.96     3132.84    124.30 o 
  -5   7   6     2446.56     2348.43     79.85 o 
  -3   7   6     3248.51     3296.78    113.34 o 
  -1   7   6      253.91      250.17     27.78 o 
   1   7   6      719.70      702.67     52.24 o 
   3   7   6     1337.37     1277.22     53.04 o 
   5   7   6     3052.67     3229.87    146.44 o 
   7   7   6     1340.92     1217.55     97.96 o 
  -8   8   6       53.13      131.77     39.71 o 
  -6   8   6      406.21      397.06     35.35 o 
  -4   8   6      626.85      638.95     37.24 o 
  -2   8   6       82.30       73.60     24.46 o 
   0   8   6       21.15       27.95     39.16 o 
   2   8   6      253.50      206.75     54.19 o 
   4   8   6     2089.16     2242.39    102.84 o 
   6   8   6      492.13      416.14     51.18 o 
  -7   9   6     1759.42     1751.37    256.31 o 
  -5   9   6     1182.71     1217.84     90.61 o 
  -3   9   6     2407.73     2405.49    125.36 o 
  -1   9   6     2321.98     2271.28    148.63 o 
   1   9   6     5456.30     5092.95    111.83 o 
   3   9   6     1992.83     1904.01     89.61 o 
   5   9   6      567.54      571.16     68.19 o 
  -4  10   6     1562.42     1445.84     83.37 o 
  -2  10   6     4635.70     4592.50    226.73 o 
   0  10   6     3834.65     4048.94    180.33 o 
   2  10   6     3316.26     3199.53    125.12 o 
 -11   1   7      393.56      358.74     39.86 o 
  -9   1   7     3052.62     2827.40     53.72 o 
  -7   1   7     3823.26     3802.59     59.26 o 
  -5   1   7    10185.63     9914.98    125.48 o 
  -3   1   7    34885.96    36951.59    192.88 o 
  -1   1   7     7051.23     6990.03    112.94 o 
   1   1   7    12367.98    13264.78     87.26 o 
   3   1   7     6225.67     6339.79    118.69 o 
   5   1   7    19699.91    20638.59    246.05 o 
   7   1   7       67.85       34.48     36.40 o 
   9   1   7        6.98       30.02     44.98 o 
  11   1   7       97.02      107.81     45.38 o 
 -12   2   7     2678.84     2833.18    175.72 o 
 -10   2   7     8040.37     8154.34    107.71 o 
  -8   2   7     8407.36     8360.00    118.70 o 
  -6   2   7      906.62      892.92     56.31 o 
  -4   2   7     5625.25     5481.68    111.39 o 
  -2   2   7    22227.20    21917.27    152.21 o 
   0   2   7    36671.40    37172.75    256.65 o 
   2   2   7    29930.24    30484.09    189.71 o 
   4   2   7     2629.29     2358.37     36.66 o 
   6   2   7     2435.72     2559.13     74.48 o 
   8   2   7     8526.04     8862.94    163.84 o 
  10   2   7     7311.24     7211.90    212.53 o 
 -11   3   7    15235.19    15977.14    292.72 o 
  -9   3   7    15872.43    16625.49    233.72 o 
  -7   3   7       25.98       48.15     35.64 o 
  -5   3   7        9.53       63.08     22.71 o 
  -3   3   7     6846.13     6320.84     57.59 o 
  -1   3   7    67760.48    67142.30    482.24 o 
   1   3   7    17779.52    16288.36    157.44 o 
   3   3   7     2678.78     2493.44     71.83 o 
   5   3   7      125.02       70.26     11.54 o 
   7   3   7     7627.78     7695.38    137.71 o 
   9   3   7    14695.57    15602.71    273.64 o 
 -10   4   7     6293.07     5994.08    146.39 o 
  -8   4   7     1703.04     1670.46     56.44 o 
  -6   4   7      477.37      513.60     28.76 o 
  -4   4   7      348.31      305.55     20.34 o 
  -2   4   7     9390.58     8927.03    105.43 o 
   0   4   7    34299.75    35101.26    281.29 o 
   2   4   7    12331.60    12755.17    135.46 o 
   4   4   7       33.11       42.17     20.91 o 
   6   4   7      797.44      645.66     37.39 o 
   8   4   7      959.53      919.72     55.60 o 
  10   4   7     5600.47     5357.99    303.07 o 
 -11   5   7      340.77      197.86     35.21 o 
  -9   5   7      275.11      308.17     29.98 o 
  -7   5   7      802.98      785.03     42.91 o 
  -5   5   7     1962.40     1866.37     50.56 o 
  -3   5   7     3586.63     3563.08     49.54 o 
  -1   5   7      197.17      274.71     18.53 o 
   1   5   7       51.55       38.71     23.69 o 
   3   5   7        0.31        7.50     23.99 o 
   5   5   7      522.32      428.77     48.82 o 
   7   5   7        3.68       41.57     41.55 o 
   9   5   7       42.91       90.62     81.51 o 
 -10   6   7      799.23      739.14     70.63 o 
  -8   6   7     1117.01     1053.52     50.11 o 
  -6   6   7     2952.69     2901.08     93.19 o 
  -4   6   7     1180.60     1211.23     50.97 o 
  -2   6   7     2495.23     2538.55     66.22 o 
   0   6   7     3632.49     3683.93     67.21 o 
   2   6   7      956.61      856.50     47.83 o 
   4   6   7     1929.27     1887.99     85.71 o 
   6   6   7      342.86      379.44     43.17 o 
   8   6   7      490.09      508.30     63.36 o 
  -9   7   7     2649.22     2591.74    157.42 o 
  -7   7   7     4220.04     4328.00    118.96 o 
  -5   7   7    10968.48    11128.32    151.31 o 
  -3   7   7    12904.40    13228.75    236.84 o 
  -1   7   7     3901.30     3900.82     89.73 o 
   1   7   7     3573.03     3604.43     80.39 o 
   3   7   7     5945.43     6182.37    114.73 o 
   5   7   7     2987.20     2921.44     94.02 o 
   7   7   7     3398.75     3650.82    177.32 o 
  -8   8   7     2830.54     2752.26    217.26 o 
  -6   8   7     1053.73      937.43     69.69 o 
  -4   8   7      660.14      725.49     47.48 o 
  -2   8   7     7777.28     8042.78    116.00 o 
   0   8   7    17349.37    16501.32    467.87 o 
   2   8   7     8460.73     8449.79    187.29 o 
   4   8   7     1776.75     1854.56    106.53 o 
   6   8   7      528.58      540.76     65.72 o 
  -5   9   7      614.23      499.27     51.61 o 
  -3   9   7     2890.33     2870.42    148.00 o 
  -1   9   7     9121.90     9515.03    170.90 o 
   1   9   7     9149.84     9262.38    194.51 o 
   3   9   7       55.90       58.50     19.17 o 
   5   9   7       10.32       60.33     37.02 o 
  -4  10   7       42.45       18.30     49.04 o 
  -2  10   7     1115.14     1053.24     99.36 o 
   0  10   7     2044.58     1754.48    125.21 o 
   2  10   7      209.60      137.12     44.80 o 
 -12   0   8       25.33        4.94     49.27 o 
 -10   0   8      285.32      352.03     38.80 o 
  -8   0   8    20311.80    21072.80    397.07 o 
  -6   0   8    36435.38    35847.60    366.04 o 
  -4   0   8    69347.74    73697.21    782.52 o 
  -2   0   8       24.34        3.42     15.96 o 
   0   0   8       80.32      140.86     12.66 o 
   2   0   8    45093.65    46111.26    423.70 o 
   4   0   8    79464.96    82840.41   1372.96 o 
   6   0   8    16523.92    16613.81    247.18 o 
   8   0   8      453.64      411.17     44.31 o 
  10   0   8     2831.96     2306.10    286.86 o 
 -11   1   8      415.81      367.28     28.35 o 
  -9   1   8     4833.01     4748.04     97.56 o 
  -7   1   8    24942.09    25380.61    300.42 o 
  -5   1   8    13558.51    13541.25    117.26 o 
  -3   1   8     1498.74     1309.77     29.50 o 
  -1   1   8     4805.71     4334.69     96.44 o 
   1   1   8    13449.31    13843.13    102.78 o 
   3   1   8    21320.11    21183.97    161.09 o 
   5   1   8    14094.24    14079.39    153.96 o 
   7   1   8     1556.20     1685.48    113.77 o 
   9   1   8     1241.44     1245.29     77.21 o 
  11   1   8     1102.40      904.92     92.57 o 
 -12   2   8      628.71      590.92     66.24 o 
 -10   2   8     3118.69     3097.19    119.93 o 
  -8   2   8       16.37       17.04     20.60 o 
  -6   2   8      855.40      832.47     42.03 o 
  -4   2   8      118.05       37.25      8.23 o 
  -2   2   8     2224.75     2064.40     53.24 o 
   0   2   8      881.64      699.98     30.38 o 
   2   2   8        2.20       -8.58     22.29 o 
   4   2   8      504.41      602.96     28.10 o 
   6   2   8     5606.28     5693.63    152.38 o 
   8   2   8     6301.99     6359.69    159.04 o 
  10   2   8     2098.92     2050.65    125.24 o 
 -11   3   8        2.37       49.54     24.53 o 
  -9   3   8        2.67       17.86     19.61 o 
  -7   3   8     2953.38     2744.33    107.81 o 
  -5   3   8     4125.47     4338.25     88.88 o 
  -3   3   8     1029.34     1007.62     34.67 o 
  -1   3   8       12.24        8.66      8.81 o 
   1   3   8     7721.10     7739.10     94.31 o 
   3   3   8      254.42      258.87     22.95 o 
   5   3   8      752.30      678.78     52.40 o 
   7   3   8      102.94       95.58     26.85 o 
   9   3   8      302.72      373.36     77.75 o 
 -10   4   8     4711.14     4706.24    120.74 o 
  -8   4   8     1979.94     1802.54     61.23 o 
  -6   4   8     1659.80     1551.93     39.65 o 
  -4   4   8     3068.94     2921.61     52.05 o 
  -2   4   8    15860.08    15943.62    149.37 o 
   0   4   8     2799.84     2260.40     48.38 o 
   2   4   8     2405.81     2206.10     53.58 o 
   4   4   8     4477.86     4375.44     82.97 o 
   6   4   8     6738.29     6938.41    135.73 o 
   8   4   8     7344.19     7221.90    146.55 o 
  10   4   8     3046.57     2585.67    231.62 o 
 -11   5   8     1909.51     1703.69    119.37 o 
  -9   5   8    10260.53    10469.95    169.27 o 
  -7   5   8     6869.93     6755.19    104.62 o 
  -5   5   8     9203.08     8831.65    218.28 o 
  -3   5   8     2321.34     2080.69     55.32 o 
  -1   5   8     4024.32     4285.58    110.99 o 
   1   5   8     7965.08     8176.51     93.45 o 
   3   5   8    22363.74    23044.29    249.71 o 
   5   5   8     8400.42     8781.51    160.47 o 
   7   5   8     7043.50     7308.18    135.63 o 
   9   5   8      631.73      551.59     63.31 o 
 -10   6   8        7.95       80.28     30.52 o 
  -8   6   8     7599.65     7654.75    149.17 o 
  -6   6   8    29644.27    30927.79    363.67 o 
  -4   6   8    10953.64    10931.98    146.30 o 
  -2   6   8        4.07       41.75     10.17 o 
   0   6   8        3.13       -7.91     48.31 o 
   2   6   8     7085.76     7075.24    104.16 o 
   4   6   8    24214.98    25024.90    337.64 o 
   6   6   8     9373.23     9788.17    224.94 o 
   8   6   8       12.39       65.87     40.67 o 
  -9   7   8     1077.45      986.14     91.69 o 
  -7   7   8     4080.65     3862.60     88.99 o 
  -5   7   8     1418.39     1388.68     81.60 o 
  -3   7   8      368.65      329.57     37.85 o 
  -1   7   8      328.33      330.57     45.90 o 
   1   7   8     3061.27     3043.64     72.36 o 
   3   7   8     2623.21     2664.66     74.06 o 
   5   7   8     4430.60     4342.57    104.36 o 
   7   7   8      179.56      156.22     75.60 o 
  -8   8   8        0.35       23.85     31.80 o 
  -6   8   8     1138.25     1062.14     90.59 o 
  -4   8   8      291.47      347.05     32.02 o 
  -2   8   8        2.60       41.72     23.78 o 
   0   8   8      178.26      164.11     39.60 o 
   2   8   8      241.55      271.04     35.50 o 
   4   8   8        0.48      125.67     44.02 o 
   6   8   8       49.47       32.34     37.65 o 
  -5   9   8      441.09      456.05     59.14 o 
  -3   9   8     3551.71     3523.35    183.62 o 
  -1   9   8     1713.93     1550.91    103.11 o 
   1   9   8     1649.39     1481.04     76.84 o 
   3   9   8     1251.22     1352.65     70.50 o 
  -2  10   8     3894.41     3633.22    299.23 o 
   0  10   8     4412.95     4364.00    165.86 o 
   2  10   8     1773.64     1588.12    144.56 o 
 -11   1   9     1505.77     1315.99     62.64 o 
  -9   1   9     6583.00     6576.30    100.79 o 
  -7   1   9    14705.04    14534.70    124.04 o 
  -5   1   9     7426.58     7320.04     70.04 o 
  -3   1   9       27.67       73.98     19.61 o 
  -1   1   9        4.54       20.66      6.48 o 
   1   1   9     3523.39     3392.31     78.92 o 
   3   1   9     2870.56     2607.62     53.12 o 
   5   1   9     7128.43     6851.21    116.41 o 
   7   1   9      138.27      136.29     42.84 o 
   9   1   9      311.29      275.81     49.98 o 
 -12   2   9     5084.39     5222.72    212.68 o 
 -10   2   9     3086.47     2892.21     88.43 o 
  -8   2   9     3964.60     4183.25     67.44 o 
  -6   2   9     1735.32     1648.56     44.22 o 
  -4   2   9    20733.47    21277.74    176.41 o 
  -2   2   9    28165.47    27603.13    197.34 o 
   0   2   9    32206.76    33711.51    207.68 o 
   2   2   9     6938.79     7136.73     86.08 o 
   4   2   9      383.18      371.22     25.02 o 
   6   2   9      578.11      607.69     52.59 o 
   8   2   9    10743.17    11335.77    243.01 o 
  10   2   9     8853.91     9035.15    340.78 o 
 -11   3   9     6044.11     6339.77    178.11 o 
  -9   3   9        8.86       24.83     23.06 o 
  -7   3   9      976.29      784.80     41.63 o 
  -5   3   9     7121.68     7453.78    119.78 o 
  -3   3   9    60598.79    60943.94    500.67 o 
  -1   3   9    62747.20    64231.48    467.65 o 
   1   3   9     3610.47     3230.58     66.63 o 
   3   3   9      115.29      167.34     16.69 o 
   5   3   9     2610.76     2717.32     89.73 o 
   7   3   9    20049.35    21118.91    287.63 o 
   9   3   9    13732.04    13946.34    709.38 o 
 -10   4   9     4134.15     4161.06    119.82 o 
  -8   4   9       25.79       70.57     30.01 o 
  -6   4   9     1138.27     1052.82     37.70 o 
  -4   4   9     1797.58     1606.86     35.60 o 
  -2   4   9    17761.46    17628.18    222.61 o 
   0   4   9    11872.00    11867.41    157.68 o 
   2   4   9     2608.05     2445.11    101.02 o 
   4   4   9       17.03       12.03     16.65 o 
   6   4   9     8300.93     8379.92    142.66 o 
   8   4   9     4754.91     4201.58    166.47 o 
 -11   5   9      471.90      362.35     79.34 o 
  -9   5   9        2.71       77.72     25.01 o 
  -7   5   9     1636.76     1517.76     63.05 o 
  -5   5   9     1333.62     1291.92     40.56 o 
  -3   5   9      347.76      309.03     28.47 o 
  -1   5   9     1352.44     1345.65     52.33 o 
   1   5   9      501.02      406.72     54.06 o 
   3   5   9     1462.59     1529.92     70.70 o 
   5   5   9      270.87      204.09     55.34 o 
   7   5   9      427.26      363.14     37.20 o 
   9   5   9       10.78       25.83     36.42 o 
 -10   6   9     1199.44     1130.32     71.31 o 
  -8   6   9      545.11      512.85     40.14 o 
  -6   6   9     2673.16     2648.64     93.64 o 
  -4   6   9      222.88      222.98     20.13 o 
  -2   6   9     3212.92     3359.79     80.73 o 
   0   6   9      442.07      449.25     40.99 o 
   2   6   9     3940.34     3966.38     79.39 o 
   4   6   9     1730.78     1756.22     88.70 o 
   6   6   9     2448.96     2282.55     89.72 o 
   8   6   9      244.28      268.22     42.80 o 
  -9   7   9     1326.19     1514.43    108.35 o 
  -7   7   9     5341.01     5366.51    119.30 o 
  -5   7   9     9566.43     9497.44    151.67 o 
  -3   7   9     4897.71     4928.22     90.39 o 
  -1   7   9     1239.57     1270.64    104.74 o 
   1   7   9     3907.97     3915.39     86.77 o 
   3   7   9     8013.96     8152.38    116.85 o 
   5   7   9     4055.33     3918.69    125.05 o 
   7   7   9     1375.48     1235.64     94.60 o 
  -8   8   9     1969.95     1996.47     97.77 o 
  -6   8   9      396.18      420.58     47.73 o 
  -4   8   9     5804.02     5996.88    159.93 o 
  -2   8   9    12046.83    12163.93    312.96 o 
   0   8   9    12360.59    12684.87    300.26 o 
   2   8   9     1097.00     1122.84     57.02 o 
   4   8   9     1240.31     1235.18     91.95 o 
   6   8   9     1978.51     1864.57    121.45 o 
  -5   9   9     1504.62     1504.06    104.66 o 
  -3   9   9    10441.55    10431.68    253.95 o 
  -1   9   9    11042.06    11277.81    216.45 o 
   1   9   9     1758.39     1646.31     82.46 o 
   3   9   9      887.49      978.75     92.67 o 
  -2  10   9     3006.75     2621.65    161.33 o 
   0  10   9      246.53      160.15     43.42 o 
 -10   0  10     6632.51     7102.56    231.80 o 
  -8   0  10    47865.16    50657.74    640.94 o 
  -6   0  10    21297.07    20878.85    335.04 o 
  -4   0  10      663.06      593.93     38.05 o 
  -2   0  10    10470.90    11714.96    178.25 o 
   0   0  10    14084.55    13985.60    144.05 o 
   2   0  10    26662.63    25293.11    262.08 o 
   4   0  10    35192.43    35484.88    610.58 o 
   6   0  10     1195.10     1189.26    102.34 o 
   8   0  10     1013.20     1274.59    106.77 o 
  10   0  10     3089.77     2702.96    383.32 o 
 -11   1  10     3790.72     3715.97    180.48 o 
  -9   1  10    10448.13    10423.92    142.90 o 
  -7   1  10     5956.77     5794.55     76.58 o 
  -5   1  10     1280.36     1230.78     41.74 o 
  -3   1  10     1502.22     1485.18     59.85 o 
  -1   1  10    11590.67    11443.98    116.26 o 
   1   1  10    23028.79    23070.60    155.88 o 
   3   1  10    20642.23    20955.72    219.04 o 
   5   1  10     3555.81     3461.60     56.34 o 
   7   1  10      722.80      851.08     60.07 o 
   9   1  10     1414.68     1478.77    121.32 o 
 -12   2  10     1020.61     1019.32     82.92 o 
 -10   2  10      637.67      552.79     40.10 o 
  -8   2  10     2021.19     1841.21     81.17 o 
  -6   2  10     1951.67     1880.81     64.77 o 
  -4   2  10     4142.95     3993.74     62.12 o 
  -2   2  10     9642.55    10071.29    106.49 o 
   0   2  10     3121.55     3240.11     82.22 o 
   2   2  10     3837.95     4131.47     55.30 o 
   4   2  10     1089.63     1125.89     36.58 o 
   6   2  10     5673.26     5862.92    103.40 o 
   8   2  10       87.88       84.53     33.30 o 
  10   2  10       30.70       95.56     34.62 o 
 -11   3  10     1625.04     1540.58     88.87 o 
  -9   3  10       56.66       38.78     22.69 o 
  -7   3  10      751.98      731.92     38.55 o 
  -5   3  10      939.96      943.33     53.74 o 
  -3   3  10       35.93       22.04     19.50 o 
  -1   3  10     2567.95     2518.44     46.70 o 
   1   3  10     1867.71     1801.33     40.84 o 
   3   3  10       33.24       58.68     22.73 o 
   5   3  10      765.23      736.46     28.84 o 
   7   3  10      522.49      507.35     36.23 o 
   9   3  10       92.11       63.50     43.70 o 
 -10   4  10     1814.53     1709.55     87.15 o 
  -8   4  10      759.86      856.17     39.20 o 
  -6   4  10     2301.70     2178.01     73.67 o 
  -4   4  10     5881.98     5610.12     93.36 o 
  -2   4  10    18957.44    18910.34    171.24 o 
   0   4  10     4424.42     4432.96     60.47 o 
   2   4  10     7405.23     7601.83    116.94 o 
   4   4  10     4776.66     4945.46    124.38 o 
   6   4  10     6929.36     6911.00    110.01 o 
   8   4  10     3017.09     2988.84    145.96 o 
 -11   5  10     2358.86     2073.02    186.33 o 
  -9   5  10     8239.57     8093.09    233.66 o 
  -7   5  10    16875.44    17471.37    241.69 o 
  -5   5  10     4056.24     4213.77     77.94 o 
  -3   5  10     2353.75     2308.50     88.48 o 
  -1   5  10     6048.55     6259.23     81.53 o 
   1   5  10    17065.92    17160.70    194.40 o 
   3   5  10    13787.69    14286.00    179.15 o 
   5   5  10     6417.90     6621.06    112.27 o 
   7   5  10     1130.07     1077.27     78.18 o 
 -10   6  10     3168.19     3008.41    233.22 o 
  -8   6  10    13841.06    13950.69    227.38 o 
  -6   6  10    13839.02    13923.59    258.69 o 
  -4   6  10     1437.14     1445.28     63.65 o 
  -2   6  10      996.76      902.78     45.36 o 
   0   6  10     2002.10     2040.31     58.31 o 
   2   6  10    25076.47    26032.70    351.66 o 
   4   6  10    16703.92    16867.08    208.11 o 
   6   6  10      360.42      371.51     93.80 o 
   8   6  10      719.25      593.06     77.77 o 
  -9   7  10     3460.92     3463.86    222.92 o 
  -7   7  10     1312.29     1233.04     66.41 o 
  -5   7  10      162.47      152.77     33.00 o 
  -3   7  10      443.63      425.48     32.32 o 
  -1   7  10     1542.16     1587.03     82.52 o 
   1   7  10     5348.31     5306.18    101.18 o 
   3   7  10     3596.64     3596.25    138.51 o 
   5   7  10      660.67      647.08     69.36 o 
   7   7  10        3.44       60.96     27.68 o 
  -8   8  10      138.76      168.60     95.37 o 
  -6   8  10     1470.17     1168.58     90.00 o 
  -4   8  10       78.69      120.62     59.13 o 
  -2   8  10      165.15      142.64     30.86 o 
   0   8  10       61.41       82.32     33.90 o 
   2   8  10      338.85      437.08     57.85 o 
   4   8  10        0.20       81.06     36.83 o 
  -5   9  10     1876.02     2020.80    132.28 o 
  -3   9  10     2238.31     2105.37    159.81 o 
  -1   9  10     2093.34     1965.87     95.08 o 
   1   9  10     1117.02      977.43     94.90 o 
   3   9  10     2194.39     2091.36    105.73 o 
 -11   1  11       25.02       79.90     24.85 o 
  -9   1  11     1522.37     1374.10     58.46 o 
  -7   1  11     1352.19     1330.25     67.63 o 
  -5   1  11    11423.71    12072.96    105.32 o 
  -3   1  11      155.91      124.23     19.66 o 
  -1   1  11     4509.35     4175.84     67.76 o 
   1   1  11     5513.54     5317.38     86.49 o 
   3   1  11     8165.58     7974.26    120.46 o 
   5   1  11      675.20      655.05     36.42 o 
   7   1  11     2369.07     2403.39    150.72 o 
   9   1  11     1966.48     1798.81    106.45 o 
 -12   2  11     4304.54     4636.20    143.94 o 
 -10   2  11     1660.12     1762.75     76.59 o 
  -8   2  11     1291.39     1273.67     65.33 o 
  -6   2  11     2146.74     1992.90     54.01 o 
  -4   2  11    16755.95    16288.25    154.85 o 
  -2   2  11    39239.06    40019.37    340.97 o 
   0   2  11    13815.55    13874.40    166.16 o 
   2   2  11      398.55      384.42     22.07 o 
   4   2  11     6487.95     6830.28    109.77 o 
   6   2  11    11616.22    12121.36    196.83 o 
   8   2  11    10995.28    10824.53    226.06 o 
 -11   3  11     2211.18     2014.87    113.72 o 
  -9   3  11       14.31       67.55     22.47 o 
  -7   3  11     5207.98     5165.86     80.83 o 
  -5   3  11    28035.98    28210.28    218.60 o 
  -3   3  11    55252.14    56161.89    386.92 o 
  -1   3  11     3401.46     3290.02     52.12 o 
   1   3  11      133.89      147.48     18.26 o 
   3   3  11      724.24      805.86     35.11 o 
   5   3  11    19556.25    20302.97    223.31 o 
   7   3  11    17232.36    17778.72    230.31 o 
   9   3  11     4053.52     3998.21    197.78 o 
 -10   4  11      664.38      676.19     59.92 o 
  -8   4  11      561.91      581.18     45.84 o 
  -6   4  11     8499.23     8649.41    138.21 o 
  -4   4  11     9956.38     9914.42    132.69 o 
  -2   4  11     5773.87     5733.81    110.66 o 
   0   4  11     1669.65     1725.32     56.50 o 
   2   4  11      312.71      293.09     20.35 o 
   4   4  11        5.68       20.25     17.07 o 
   6   4  11     5726.71     5854.08    150.24 o 
   8   4  11     4065.45     4097.67    170.12 o 
  -9   5  11      926.56      923.61     64.14 o 
  -7   5  11      353.36      400.54     31.84 o 
  -5   5  11      207.52      229.85     33.55 o 
  -3   5  11      549.57      548.40     35.37 o 
  -1   5  11        4.05       11.20     18.71 o 
   1   5  11      251.32      296.51     31.42 o 
   3   5  11     1669.69     1430.04     64.70 o 
   5   5  11       22.52       29.47     40.42 o 
   7   5  11      172.49      203.25     40.81 o 
 -10   6  11     1076.18     1048.32     82.81 o 
  -8   6  11     1222.22     1139.72     79.02 o 
  -6   6  11     1576.31     1509.68     81.19 o 
  -4   6  11     1054.45      981.24     75.68 o 
  -2   6  11     1741.77     1634.72     56.74 o 
   0   6  11      641.16      655.37     57.50 o 
   2   6  11     2988.57     3177.67    115.73 o 
   4   6  11      209.71      161.84     30.59 o 
   6   6  11      723.15      764.61     59.57 o 
  -9   7  11     4008.29     4126.95    273.09 o 
  -7   7  11     6459.36     6773.51    176.92 o 
  -5   7  11     1220.69     1214.14     66.51 o 
  -3   7  11      857.97      850.33     48.70 o 
  -1   7  11     4426.99     4624.57    105.92 o 
   1   7  11     6932.45     7158.44    101.76 o 
   3   7  11     5914.28     6008.56    124.64 o 
   5   7  11     2726.26     2712.42    155.31 o 
  -6   8  11     3537.98     3501.08    163.81 o 
  -4   8  11    11251.31    11653.39    273.65 o 
  -2   8  11     7184.01     7552.78    156.05 o 
   0   8  11     3280.48     3229.41    101.03 o 
   2   8  11      908.06      888.44     95.96 o 
   4   8  11     1867.26     1702.71    125.57 o 
  -5   9  11    12080.12    12462.80    237.62 o 
  -3   9  11    11086.48    11614.11    308.95 o 
  -1   9  11     2717.85     2784.24    178.37 o 
   1   9  11      727.20      714.69     72.65 o 
   3   9  11        3.00       33.82     23.31 o 
 -12   0  12     2285.14     2253.46    404.53 o 
 -10   0  12     6970.71     6909.68    201.34 o 
  -8   0  12    10914.22    11413.58    167.79 o 
  -6   0  12     5593.30     5884.18    133.30 o 
  -4   0  12       11.59        9.79     12.91 o 
  -2   0  12    10860.33    10754.17    130.76 o 
   0   0  12    41582.07    42751.90    513.99 o 
   2   0  12    45570.56    45834.10    606.05 o 
   4   0  12    14610.73    15041.89    292.84 o 
   6   0  12      366.48      277.26     54.96 o 
   8   0  12       82.23      127.03     40.92 o 
 -11   1  12     4889.39     4873.35    147.96 o 
  -9   1  12    10976.01    10645.31    116.07 o 
  -7   1  12     1701.78     1583.64     62.35 o 
  -5   1  12     1255.27     1349.86     67.09 o 
  -3   1  12     4717.80     4607.23    141.34 o 
  -1   1  12    16991.14    17162.30    139.03 o 
   1   1  12    23530.16    23457.57    196.74 o 
   3   1  12     7358.48     7555.53    109.27 o 
   5   1  12      338.03      387.65     27.56 o 
   7   1  12     1993.22     2042.29    124.37 o 
   9   1  12     2090.53     1897.03    130.46 o 
 -12   2  12     1204.26     1095.50     78.85 o 
 -10   2  12      303.18      249.14     26.24 o 
  -8   2  12      979.36      883.78     62.59 o 
  -6   2  12     2880.80     2676.68     60.57 o 
  -4   2  12     3038.66     2777.09     87.77 o 
  -2   2  12      342.21      269.02     36.11 o 
   0   2  12      148.07      127.33     15.36 o 
   2   2  12        5.72       16.00     24.55 o 
   4   2  12     1094.68     1101.86     51.06 o 
   6   2  12     2274.28     2347.90     82.41 o 
   8   2  12      156.60       77.14     43.19 o 
 -11   3  12       34.36       65.00     23.72 o 
  -9   3  12      996.88      957.10     57.41 o 
  -7   3  12      535.00      604.95     42.47 o 
  -5   3  12     3202.40     3195.99    100.62 o 
  -3   3  12        1.50      -30.74     40.02 o 
  -1   3  12     1753.95     1771.66     63.77 o 
   1   3  12       48.21       36.81     22.65 o 
   3   3  12      971.31      947.48     37.42 o 
   5   3  12      511.48      525.54     40.94 o 
   7   3  12      976.23      878.38     53.38 o 
   9   3  12       77.40       77.04     32.83 o 
 -10   4  12      519.12      534.18     77.41 o 
  -8   4  12     2357.96     2473.54    137.93 o 
  -6   4  12     8409.69     8255.11    129.09 o 
  -4   4  12    16889.14    16915.06    261.66 o 
  -2   4  12     5533.73     5213.09     95.62 o 
   0   4  12      244.91      246.56     34.15 o 
   2   4  12     2220.01     2204.68     58.44 o 
   4   4  12     4073.36     3990.63     78.73 o 
   6   4  12     4021.62     3932.03    182.16 o 
   8   4  12     1031.30     1009.56    111.46 o 
  -9   5  12     4506.14     4592.65    119.59 o 
  -7   5  12     4299.37     4412.58    110.38 o 
  -5   5  12       11.06       38.57     20.74 o 
  -3   5  12     4871.26     4885.36     94.42 o 
  -1   5  12    15552.25    15803.06    192.71 o 
   1   5  12    20208.43    20826.28    210.67 o 
   3   5  12     4999.39     5027.07     93.87 o 
   5   5  12     2854.15     2978.18     91.84 o 
   7   5  12      275.81      246.21     54.57 o 
  -8   6  12     8768.97     9089.30    204.14 o 
  -6   6  12       11.66       13.84     23.54 o 
  -4   6  12     2034.56     1917.29     80.72 o 
  -2   6  12      305.65      368.68     33.64 o 
   0   6  12    25088.38    26080.11    351.83 o 
   2   6  12    32533.44    33622.11    292.54 o 
   4   6  12     2651.31     2335.44     92.21 o 
   6   6  12       12.09       66.84     28.04 o 
  -7   7  12      156.38      140.92     29.01 o 
  -5   7  12      215.88      208.55     29.64 o 
  -3   7  12       49.03       30.58     66.16 o 
  -1   7  12     6647.17     6402.12    102.23 o 
   1   7  12     2337.49     2145.28    106.61 o 
   3   7  12     1433.42     1319.71     62.69 o 
   5   7  12      113.53      112.76     66.28 o 
  -6   8  12      329.68      335.60     49.18 o 
  -4   8  12     1257.90     1176.57    102.12 o 
  -2   8  12       93.03       31.99     34.46 o 
   0   8  12     1753.82     1675.85     90.04 o 
   2   8  12     1228.52     1094.65     94.99 o 
   4   8  12       63.37       84.51     53.15 o 
  -3   9  12     1815.22     1615.92    102.14 o 
  -1   9  12     2041.55     2051.80    154.00 o 
   1   9  12      513.28      555.94     61.99 o 
 -11   1  13     1728.95     1763.17     93.33 o 
  -9   1  13     6807.84     7132.32    105.94 o 
  -7   1  13     1141.15     1147.20     65.30 o 
  -5   1  13     2829.39     2735.29     64.38 o 
  -3   1  13      615.78      563.10     32.26 o 
  -1   1  13     4530.21     4433.84     82.48 o 
   1   1  13     5126.47     5309.12     97.18 o 
   3   1  13     6702.99     6617.23    117.59 o 
   5   1  13      205.45      177.64     20.34 o 
   7   1  13     2128.67     1965.49    130.84 o 
   9   1  13      739.75      690.38     78.41 o 
 -10   2  13     1316.58     1328.88     69.80 o 
  -8   2  13     7407.86     7761.63    134.34 o 
  -6   2  13    20161.32    20652.61    238.97 o 
  -4   2  13     8823.74     8706.07    100.10 o 
  -2   2  13     7004.42     6930.57    119.99 o 
   0   2  13     1052.16     1136.64     46.85 o 
   2   2  13     2640.42     2547.38     57.27 o 
   4   2  13     9456.65     9485.72    105.49 o 
   6   2  13    11756.02    11763.07    255.51 o 
   8   2  13     4222.65     4228.70    166.60 o 
 -11   3  13        3.28      117.26     36.49 o 
  -9   3  13       45.06       54.35     19.81 o 
  -7   3  13    15133.91    15036.89    239.88 o 
  -5   3  13    35375.55    35885.84    402.45 o 
  -3   3  13    16121.97    16827.71    145.80 o 
  -1   3  13      850.24      769.48     48.16 o 
   1   3  13      186.95      235.53     18.49 o 
   3   3  13     9949.23    10261.44    111.52 o 
   5   3  13    26969.21    27875.78    357.01 o 
   7   3  13     6598.91     6605.93    151.58 o 
 -10   4  13      218.93      280.71     43.23 o 
  -8   4  13      489.07      462.64     40.84 o 
  -6   4  13      974.03      888.50     67.42 o 
  -4   4  13    13341.88    13207.94    166.02 o 
  -2   4  13     6385.84     6309.47    100.56 o 
   0   4  13     2155.65     2208.95     59.58 o 
   2   4  13      347.16      361.74     25.85 o 
   4   4  13     5034.50     4855.63     95.49 o 
   6   4  13     6526.26     6167.69    214.91 o 
   8   4  13     3002.77     2709.06    188.42 o 
  -9   5  13      804.22      715.29     64.21 o 
  -7   5  13      402.37      388.39     51.25 o 
  -5   5  13      128.30       67.50     22.20 o 
  -3   5  13      767.83      678.48     49.23 o 
  -1   5  13      534.95      476.94     37.30 o 
   1   5  13     1396.78     1288.81     67.46 o 
   3   5  13      540.97      431.50     32.88 o 
   5   5  13        0.32       -5.86     48.20 o 
   7   5  13      279.47      331.37     89.14 o 
  -8   6  13      723.19      690.24     52.71 o 
  -6   6  13       14.29       55.22     29.62 o 
  -4   6  13     2928.91     2712.62    101.04 o 
  -2   6  13     1100.02     1121.20     67.21 o 
   0   6  13     3794.10     3581.26     95.08 o 
   2   6  13     1404.49     1414.38     79.11 o 
   4   6  13      743.77      706.51     39.57 o 
   6   6  13      851.03      732.99     81.48 o 
  -7   7  13     4774.18     4793.99    215.40 o 
  -5   7  13      880.12      906.33     65.07 o 
  -3   7  13     1769.49     1716.47    111.33 o 
  -1   7  13     8709.38     8896.00    233.85 o 
   1   7  13     6661.51     6500.89    114.14 o 
   3   7  13     4309.15     4113.40    101.35 o 
   5   7  13     3114.26     2827.32    118.46 o 
  -6   8  13     5096.26     5249.94    204.14 o 
  -4   8  13     8999.19     8985.78    264.23 o 
  -2   8  13     5568.87     5711.28    208.38 o 
   0   8  13      816.26      938.67     81.05 o 
   2   8  13     1978.71     2069.67    139.98 o 
  -3   9  13     2270.57     2221.63     93.46 o 
  -1   9  13      407.04      251.21     41.96 o 
   1   9  13      855.62      744.39     88.59 o 
 -10   0  14    14941.15    15674.77    409.25 o 
  -8   0  14     4442.61     4775.02    207.69 o 
  -6   0  14      289.12      426.90     74.33 o 
  -4   0  14      575.61      597.55     43.49 o 
  -2   0  14    47667.06    47867.43    544.03 o 
   0   0  14    44840.63    46866.60    416.09 o 
   2   0  14    14966.03    15466.87    566.62 o 
   4   0  14      119.12      118.90     27.07 o 
   6   0  14      128.42      210.31     36.68 o 
   8   0  14     4897.62     5127.04    245.40 o 
 -11   1  14     5692.01     5638.37    305.04 o 
  -9   1  14     3021.32     3052.79    112.54 o 
  -7   1  14      109.68      139.88     35.38 o 
  -5   1  14     2647.48     2611.54     75.06 o 
  -3   1  14    10794.77    10595.02    108.44 o 
  -1   1  14    14801.56    14558.65    113.09 o 
   1   1  14    12530.03    12776.38    264.14 o 
   3   1  14      754.29      768.49     37.14 o 
   5   1  14      346.15      441.92     27.17 o 
   7   1  14     4279.08     4343.65    186.22 o 
 -10   2  14      426.63      377.76     37.92 o 
  -8   2  14     1048.94      926.93     56.11 o 
  -6   2  14     1394.58     1330.02    134.07 o 
  -4   2  14     4552.16     4668.72    120.69 o 
  -2   2  14      171.54       97.21     22.43 o 
   0   2  14        3.12      -11.01     16.74 o 
   2   2  14      729.16      742.07     62.54 o 
   4   2  14     6480.07     6545.81    126.65 o 
   6   2  14      233.83      226.29     45.28 o 
   8   2  14      211.78      173.40     44.93 o 
 -11   3  14      107.71      105.14     37.79 o 
  -9   3  14      467.93      484.75     33.68 o 
  -7   3  14      467.34      388.61     34.65 o 
  -5   3  14      255.73      215.62     29.51 o 
  -3   3  14      123.02      146.31     21.64 o 
  -1   3  14       22.90       13.68     26.09 o 
   1   3  14      261.24      206.15     34.32 o 
   3   3  14     2113.28     1928.32     77.18 o 
   5   3  14       91.95       63.29     25.82 o 
   7   3  14      380.16      338.01     41.01 o 
 -10   4  14      605.90      685.88     70.59 o 
  -8   4  14     2111.61     1972.61     72.24 o 
  -6   4  14     3417.66     3405.00     86.82 o 
  -4   4  14     3699.49     3670.99     96.54 o 
  -2   4  14      129.02      119.02     25.99 o 
   0   4  14     3993.98     3864.27     69.62 o 
   2   4  14     5196.97     5349.09     95.15 o 
   4   4  14     8498.70     8270.37    132.60 o 
   6   4  14     2988.37     2953.01    214.67 o 
  -9   5  14     2717.04     2714.94    122.47 o 
  -7   5  14     1361.04     1468.50     92.38 o 
  -5   5  14     1876.40     1938.30     74.58 o 
  -3   5  14    13657.41    14017.45    215.21 o 
  -1   5  14    24174.81    24797.39    371.68 o 
   1   5  14     7378.60     7798.98    126.97 o 
   3   5  14      985.16      966.77     58.52 o 
   5   5  14     1345.51     1194.40     86.68 o 
   7   5  14     2005.69     1858.11    103.09 o 
  -8   6  14     1528.18     1411.98     65.49 o 
  -6   6  14      477.83      451.26     49.26 o 
  -4   6  14     5343.88     5406.10    160.78 o 
  -2   6  14    13941.39    14528.70    200.62 o 
   0   6  14    17522.64    18064.57    261.42 o 
   2   6  14     4520.27     4467.83    105.05 o 
   4   6  14      547.16      488.11     73.74 o 
   6   6  14        9.89        5.67     39.31 o 
  -7   7  14       39.98       55.79     28.43 o 
  -5   7  14       95.20       80.88     32.48 o 
  -3   7  14     1862.81     1762.54     82.72 o 
  -1   7  14     6014.61     5826.55    120.68 o 
   1   7  14     1324.21     1204.71     85.31 o 
   3   7  14       84.36      108.03     35.38 o 
  -6   8  14       50.48       43.34     31.20 o 
  -4   8  14     1306.51     1224.28     99.25 o 
  -2   8  14     1017.19      894.43     77.77 o 
   0   8  14      304.96      254.20     66.76 o 
   2   8  14       25.07       42.65     31.34 o 
 -11   1  15     3106.79     3005.23    164.33 o 
  -9   1  15     2301.98     2204.15    139.53 o 
  -7   1  15      795.46      780.27     50.11 o 
  -5   1  15       57.22       49.03     23.41 o 
  -3   1  15     6803.26     6271.00    117.27 o 
  -1   1  15     9389.81     9488.82    164.56 o 
   1   1  15    10408.52    10698.76    132.33 o 
   3   1  15      594.92      584.80     35.77 o 
   5   1  15      100.91       79.96     16.33 o 
   7   1  15     1334.14     1341.39    118.02 o 
 -10   2  15     1908.70     1793.12     91.70 o 
  -8   2  15     3511.76     3397.69    126.94 o 
  -6   2  15    10741.95    11016.05    186.17 o 
  -4   2  15     7091.34     7086.72    119.32 o 
  -2   2  15     8337.79     8665.68    144.07 o 
   0   2  15     2607.18     2550.51     55.14 o 
   2   2  15     6703.71     6908.70     87.18 o 
   4   2  15    11079.68    11042.38    192.78 o 
   6   2  15     8383.17     8366.92    174.29 o 
   8   2  15     1070.49     1080.43     89.98 o 
 -11   3  15        4.17       91.93     35.99 o 
  -9   3  15     6702.07     6713.54    148.85 o 
  -7   3  15    22577.53    23017.95    217.83 o 
  -5   3  15    16383.87    17055.28    192.29 o 
  -3   3  15      723.95      608.91     34.08 o 
  -1   3  15     1146.83     1046.45     51.10 o 
   1   3  15     6560.06     6661.37     98.77 o 
   3   3  15    32559.39    33478.74    288.96 o 
   5   3  15    19043.47    19066.93    649.35 o 
   7   3  15     1100.94     1138.18     82.84 o 
 -10   4  15     1040.80      937.04    103.33 o 
  -8   4  15     7554.29     7618.09    145.30 o 
  -6   4  15     3775.56     3622.85    105.08 o 
  -4   4  15     3649.04     3606.74     76.31 o 
  -2   4  15        2.30       54.46     27.38 o 
   0   4  15      315.44      274.87     32.49 o 
   2   4  15     3430.75     3232.89     86.22 o 
   4   4  15     8411.53     8103.36    200.85 o 
   6   4  15     1606.00     1594.73     92.77 o 
  -9   5  15       26.04       46.15     26.91 o 
  -7   5  15       29.92       71.96     27.10 o 
  -5   5  15      138.37      159.86     33.33 o 
  -3   5  15      496.84      494.53     48.12 o 
  -1   5  15     1101.85     1055.95     62.84 o 
   1   5  15       96.93       36.20     27.40 o 
   3   5  15      592.49      508.45     75.51 o 
   5   5  15       65.22        1.70     35.98 o 
  -8   6  15     1066.66      984.78     70.11 o 
  -6   6  15      782.25      710.85     56.84 o 
  -4   6  15     2489.96     2397.30    130.07 o 
  -2   6  15      352.68      278.55     42.06 o 
   0   6  15     2021.56     2032.74    156.40 o 
   2   6  15      238.58      201.25     27.59 o 
   4   6  15     1023.94      919.07     79.14 o 
  -7   7  15     2740.51     2554.35    114.10 o 
  -5   7  15     3881.23     3661.87    181.67 o 
  -3   7  15     6039.91     6272.41    161.86 o 
  -1   7  15     6027.55     5798.37    148.33 o 
   1   7  15     1359.03     1516.59    101.07 o 
   3   7  15     1082.81     1124.67     82.33 o 
  -4   8  15     2128.62     2090.09    135.50 o 
  -2   8  15      918.81      856.78     94.90 o 
   0   8  15      954.26      995.32     91.05 o 
   2   8  15     5638.77     5517.77    335.09 o 
 -10   0  16     4180.00     4802.93    272.53 o 
  -8   0  16      324.13      407.81     66.92 o 
  -6   0  16     2099.11     1926.99    237.87 o 
  -4   0  16    13882.91    13560.56    372.49 o 
  -2   0  16    32221.85    33290.57    447.72 o 
   0   0  16     8499.09     8785.96    177.06 o 
   2   0  16      431.62      476.98     43.28 o 
   4   0  16       76.83       49.03     22.75 o 
   6   0  16     6450.59     6607.99    345.57 o 
 -11   1  16     2824.72     2609.11    106.36 o 
  -9   1  16      198.24      352.60     43.03 o 
  -7   1  16      454.36      472.00     34.45 o 
  -5   1  16     6517.50     6350.69    196.80 o 
  -3   1  16    20943.24    20627.11    288.33 o 
  -1   1  16    13898.25    14024.10    153.22 o 
   1   1  16     1480.43     1574.10     50.08 o 
   3   1  16       12.75       40.98     20.84 o 
   5   1  16     2829.83     2850.38     99.03 o 
   7   1  16     5746.98     5558.13    240.72 o 
 -10   2  16        6.41       -0.70     62.25 o 
  -8   2  16     2353.70     2172.51     90.90 o 
  -6   2  16      746.23      931.04     56.13 o 
  -4   2  16      666.41      697.11     51.30 o 
  -2   2  16      112.38       57.74     38.31 o 
   0   2  16      925.39      867.48     40.44 o 
   2   2  16     4484.68     4535.72     79.58 o 
   4   2  16     2379.45     2156.92     95.67 o 
   6   2  16       31.60        8.43     29.45 o 
  -9   3  16      207.64      172.01     23.47 o 
  -7   3  16      117.56      160.99     25.00 o 
  -5   3  16       30.26        7.03     39.57 o 
  -3   3  16     7060.29     7189.16     97.50 o 
  -1   3  16      521.56      523.39     53.15 o 
   1   3  16      302.21      259.19     23.84 o 
   3   3  16       19.73        8.51     28.46 o 
   5   3  16       12.63       40.72     22.48 o 
   7   3  16      103.11       77.05     45.82 o 
 -10   4  16      346.87      290.19     42.31 o 
  -8   4  16     3805.30     3549.69    113.07 o 
  -6   4  16     8090.16     8302.85    188.98 o 
  -4   4  16     2461.71     2376.28     99.50 o 
  -2   4  16      651.52      604.88     40.16 o 
   0   4  16     6121.10     6094.60    222.02 o 
   2   4  16     5875.44     6018.33     98.21 o 
   4   4  16     5221.72     5274.03    143.64 o 
   6   4  16      951.68      992.45     86.32 o 
  -9   5  16     1836.30     1903.67     84.24 o 
  -7   5  16      599.23      693.30     52.03 o 
  -5   5  16     5963.43     5999.91    153.90 o 
  -3   5  16     6843.31     6886.71    231.18 o 
  -1   5  16    10000.77    10205.32    142.32 o 
   1   5  16     2110.02     2215.89    118.94 o 
   3   5  16     2577.49     2484.39     82.25 o 
   5   5  16     2219.00     1956.66    132.61 o 
  -8   6  16       24.06       73.66     51.90 o 
  -6   6  16       25.51      118.32     45.06 o 
  -4   6  16     5129.11     5141.90    156.65 o 
  -2   6  16    17159.91    17673.80    332.59 o 
   0   6  16     6991.33     6779.88    199.20 o 
   2   6  16        8.88       24.99     35.52 o 
   4   6  16       50.42       51.81     55.41 o 
  -5   7  16      828.39      744.82     81.55 o 
  -3   7  16     6739.12     6615.15    267.24 o 
  -1   7  16     1149.51     1022.76     85.65 o 
   1   7  16      127.58       50.34     41.53 o 
   3   7  16      234.33      170.75    102.35 o 
  -4   8  16       19.59       72.94     67.15 o 
  -2   8  16      507.85      440.30     65.45 o 
   0   8  16       22.56      -11.32     40.84 o 
  -9   1  17     1021.56      991.71    136.56 o 
  -7   1  17     2404.51     1983.58    126.05 o 
  -5   1  17     1257.46     1042.30     66.41 o 
  -3   1  17     5063.00     4955.33     90.73 o 
  -1   1  17      197.28      233.31     20.99 o 
   1   1  17        6.81       36.11     28.62 o 
   3   1  17      244.18      262.07     21.19 o 
   5   1  17     4750.00     4624.33    115.33 o 
   7   1  17     2413.85     2235.40    151.46 o 
 -10   2  17     3773.97     3477.61    163.13 o 
  -8   2  17     6379.08     6250.61    152.22 o 
  -6   2  17     5463.22     5564.19    175.53 o 
  -4   2  17     2736.04     2824.00     77.57 o 
  -2   2  17     1726.88     1709.13     92.67 o 
   0   2  17     6946.20     7094.84    107.31 o 
   2   2  17     9400.19     9658.31    160.80 o 
   4   2  17     6994.77     6767.96    115.42 o 
   6   2  17     2539.28     2372.84    115.00 o 
  -9   3  17    12347.73    12920.87    235.61 o 
  -7   3  17    11481.42    11972.31    178.47 o 
  -5   3  17     1731.25     1976.39    116.02 o 
  -3   3  17      497.59      420.31     34.00 o 
  -1   3  17     9593.41     9549.85    171.07 o 
   1   3  17    30028.83    31560.97    401.01 o 
   3   3  17    24542.45    25512.28    173.00 o 
   5   3  17      697.43      676.69     53.95 o 
  -8   4  17     2772.45     2679.03    132.93 o 
  -6   4  17     1514.32     1517.60     88.39 o 
  -4   4  17     1060.72      927.47     50.26 o 
  -2   4  17     1504.86     1472.19     64.70 o 
   0   4  17     1513.35     1470.63    125.21 o 
   2   4  17     7689.29     7438.47    128.11 o 
   4   4  17     4259.75     4010.58    124.98 o 
   6   4  17      473.67      387.30     48.30 o 
  -7   5  17       91.05       85.15     32.28 o 
  -5   5  17      305.98      150.69     52.46 o 
  -3   5  17        1.01      -11.63     26.11 o 
  -1   5  17      466.32      480.71     50.06 o 
   1   5  17       60.63       67.47     44.90 o 
   3   5  17      367.17      365.71     36.84 o 
   5   5  17      222.61      198.71     50.49 o 
  -6   6  17     1084.05     1240.01     69.06 o 
  -4   6  17      628.83      562.95     91.65 o 
  -2   6  17     1585.47     1421.27     83.87 o 
   0   6  17      862.84      802.92     70.82 o 
   2   6  17      727.57      694.33     75.69 o 
   4   6  17     1130.21     1136.42    131.00 o 
  -5   7  17     1381.76     1485.88     83.48 o 
  -3   7  17     2821.54     2694.99    184.20 o 
  -1   7  17     4432.77     4547.44    221.44 o 
   1   7  17     3146.02     2935.57    224.54 o 
 -10   0  18       62.47      127.17     47.52 o 
  -8   0  18       99.74       96.19    104.48 o 
  -6   0  18     5216.89     5434.15    369.26 o 
  -4   0  18    30546.42    31925.75    671.94 o 
  -2   0  18     6934.49     7310.52    282.26 o 
   0   0  18      813.03      768.58     58.53 o 
   2   0  18       77.17       48.21     21.37 o 
   4   0  18     4997.12     5151.59    144.62 o 
   6   0  18    17323.22    17529.25   1037.21 o 
  -9   1  18      271.22      274.11     38.59 o 
  -7   1  18     3907.52     4008.70    156.81 o 
  -5   1  18     7449.49     7423.57    140.82 o 
  -3   1  18     8281.07     7900.13    126.17 o 
  -1   1  18     2571.79     2553.10    110.42 o 
   1   1  18      208.49      253.50     24.85 o 
   3   1  18     2585.69     2679.38     94.85 o 
   5   1  18     7699.67     7382.00    179.19 o 
 -10   2  18     2338.24     2204.97    139.92 o 
  -8   2  18     2089.13     2223.15     99.46 o 
  -6   2  18     1004.00      942.65     66.04 o 
  -4   2  18       21.64        5.45     18.76 o 
  -2   2  18      982.14      849.47     48.46 o 
   0   2  18     2197.61     2124.12    109.66 o 
   2   2  18     4646.69     4557.59    140.64 o 
   4   2  18       20.66       44.71     19.51 o 
   6   2  18       58.29       50.33     23.69 o 
  -9   3  18      587.91      432.34     95.47 o 
  -7   3  18      362.27      300.32     32.18 o 
  -5   3  18       68.45       14.48     20.30 o 
  -3   3  18        2.85        6.64     25.52 o 
  -1   3  18       21.36      -23.27     36.53 o 
   1   3  18     2547.12     2274.51    101.86 o 
   3   3  18     1515.88     1471.38     54.41 o 
   5   3  18      331.57      264.62     52.43 o 
  -8   4  18     4312.83     4198.51    154.01 o 
  -6   4  18     3514.24     3688.23    177.30 o 
  -4   4  18      279.51      275.35     31.22 o 
  -2   4  18     3440.81     3149.10    104.54 o 
   0   4  18     6009.99     5976.74    145.56 o 
   2   4  18     4970.32     5080.96    116.03 o 
   4   4  18     1269.36     1331.87    128.21 o 
  -7   5  18     1561.87     1473.66     99.34 o 
  -5   5  18    15322.87    15226.69    283.68 o 
  -3   5  18    13309.38    13748.26    249.41 o 
  -1   5  18     3879.64     4012.55    113.90 o 
   1   5  18       93.43      125.94     48.27 o 
   3   5  18      609.35      686.99     68.90 o 
  -6   6  18     3412.94     3270.06    147.70 o 
  -4   6  18    10744.24    11394.96    312.60 o 
  -2   6  18     9123.06     9170.79    258.88 o 
   0   6  18      178.91       35.82     42.45 o 
   2   6  18       84.31       93.28     37.02 o 
  -3   7  18     3458.40     3343.19    211.61 o 
  -1   7  18       27.96      -15.80     32.95 o 
  -9   1  19       17.35       72.68     39.83 o 
  -7   1  19       84.07       76.41     43.50 o 
  -5   1  19      862.97      931.10     68.08 o 
  -3   1  19     5261.96     5359.35    105.91 o 
  -1   1  19     7096.77     7123.56    101.23 o 
   1   1  19     2997.41     2850.08    115.58 o 
   3   1  19     2199.72     2221.19     93.56 o 
   5   1  19     1890.45     1558.91    120.80 o 
  -8   2  19     3240.10     3379.98    151.54 o 
  -6   2  19     1957.06     2213.00    118.42 o 
  -4   2  19     2958.08     3278.49    160.24 o 
  -2   2  19     2093.61     1878.96     96.52 o 
   0   2  19    11758.55    12308.87    264.93 o 
   2   2  19    10006.02    10085.11    148.95 o 
   4   2  19     3913.18     3619.34    136.51 o 
  -9   3  19    14346.00    15401.11    288.65 o 
  -7   3  19     4431.00     4697.08    215.14 o 
  -5   3  19      204.54      127.17     23.16 o 
  -3   3  19      210.32      161.85     26.04 o 
  -1   3  19    13211.27    13225.92    293.40 o 
   1   3  19    18302.44    19030.61    307.47 o 
   3   3  19     3185.88     2914.80    146.33 o 
   5   3  19      322.90      223.49     63.80 o 
  -8   4  19      954.52      843.32     94.52 o 
  -6   4  19     1008.68      920.15     63.49 o 
  -4   4  19      452.61      475.65     47.47 o 
  -2   4  19     4491.03     4263.65    158.30 o 
   0   4  19     2066.97     1956.17    104.45 o 
   2   4  19     2667.91     2526.92    119.55 o 
   4   4  19      305.57      383.44     54.47 o 
  -7   5  19      151.64       80.66     50.95 o 
  -5   5  19      393.08      164.82     47.51 o 
  -3   5  19      404.14      336.38     48.80 o 
  -1   5  19        0.50       40.46     44.23 o 
   1   5  19        2.44       22.23     30.84 o 
   3   5  19      243.99      168.27     33.57 o 
  -6   6  19     1445.97     1188.58    106.22 o 
  -4   6  19      408.52      104.33     77.57 o 
  -2   6  19     1947.39     1784.09    110.45 o 
   0   6  19       28.27      136.75     32.35 o 
  -8   0  20     2451.78     2418.67    148.01 o 
  -6   0  20    12000.28    12825.60    467.65 o 
  -4   0  20    16386.43    17382.64    589.45 o 
  -2   0  20     1235.80     1032.72    143.53 o 
   0   0  20     3175.69     3247.83    128.37 o 
   2   0  20     2725.27     2411.91    253.97 o 
   4   0  20     9850.69     9652.92    304.12 o 
  -9   1  20     1510.56     1442.86     90.11 o 
  -7   1  20     6158.96     6422.05    171.67 o 
  -5   1  20     8113.11     7643.09    151.28 o 
  -3   1  20     5070.38     4771.64    131.83 o 
  -1   1  20      405.02      422.98     35.99 o 
   1   1  20       39.90      125.13     31.15 o 
   3   1  20     5581.34     5351.80    152.87 o 
   5   1  20     6587.97     6253.95    204.66 o 
  -8   2  20      710.09      768.96     72.79 o 
  -6   2  20      396.58      357.15     48.15 o 
  -4   2  20       57.76      -38.76     38.76 o 
  -2   2  20      623.96      604.74     43.87 o 
   0   2  20      638.53      589.92     47.10 o 
   2   2  20      370.86      364.17     52.61 o 
   4   2  20       14.07       63.34     25.11 o 
  -7   3  20      146.46       84.61     23.72 o 
  -5   3  20      949.87      817.67     78.06 o 
  -3   3  20      601.03      500.63     40.47 o 
  -1   3  20      930.12      725.52     63.21 o 
   1   3  20       23.77       22.35     51.12 o 
   3   3  20        1.57       24.63     36.30 o 
  -6   4  20      803.84      671.73     67.47 o 
  -4   4  20      610.01      490.50     47.25 o 
  -2   4  20     4842.38     4749.60    139.77 o 
   0   4  20     3431.90     3658.75    169.79 o 
   2   4  20     1822.28     1702.23    130.07 o 
  -5   5  20     7566.36     7592.99    265.77 o 
  -3   5  20     2893.86     3061.71    200.18 o 
  -1   5  20      211.38      185.51     70.09 o 
   1   5  20     3003.07     2806.42    196.30 o 
  -4   6  20     5986.65     6220.04    354.79 o 
  -2   6  20      675.68      673.87     71.27 o 
   0   6  20      220.11      160.05     35.15 o 
  -7   1  21     2706.40     2432.89    166.83 o 
  -5   1  21     5110.59     5200.35    139.10 o 
  -3   1  21      550.75      590.10     47.99 o 
  -1   1  21      781.43      727.74     58.82 o 
   1   1  21       81.09       61.13     22.00 o 
   3   1  21     2901.07     2842.10    137.98 o 
  -8   2  21     1035.71     1017.94    104.46 o 
  -6   2  21     1558.58     1708.13    112.77 o 
  -4   2  21     5517.61     5702.02    246.48 o 
  -2   2  21     6664.06     6726.89    172.44 o 
   0   2  21     4954.73     4745.30    128.09 o 
   2   2  21     1261.03     1109.92     83.89 o 
  -7   3  21      126.44      119.03     44.50 o 
  -5   3  21      344.59      312.28     45.17 o 
  -3   3  21    10346.29    10540.92    215.47 o 
  -1   3  21    20306.77    20559.43    446.01 o 
   1   3  21    10181.28    10315.81    194.84 o 
   3   3  21       17.58       39.62     31.03 o 
  -6   4  21      799.55      741.39     94.22 o 
  -4   4  21      596.73      634.49     61.50 o 
  -2   4  21     3572.64     3711.34    236.75 o 
   0   4  21     5421.91     5321.05    143.68 o 
   2   4  21     2811.97     2645.97    129.05 o 
  -5   5  21     1060.71     1035.71    111.11 o 
  -3   5  21      331.29      239.26     42.66 o 
  -1   5  21        6.58      -23.38     37.04 o 
  -8   0  22     7386.11     7215.45    389.52 o 
  -6   0  22    14617.13    15602.92    437.89 o 
  -4   0  22     2718.42     3020.71    138.62 o 
  -2   0  22       17.31      -15.94     41.67 o 
   0   0  22      403.42      433.20     65.88 o 
   2   0  22    10636.93    11469.35    573.86 o 
  -7   1  22     5375.56     5471.20    230.47 o 
  -5   1  22     3562.59     3377.59    155.37 o 
  -3   1  22      505.66      489.65     58.30 o 
  -1   1  22      232.12      274.49     39.34 o 
   1   1  22     3196.34     2986.24    133.75 o 
   3   1  22     8221.58     8177.39    242.11 o 
  -6   2  22      167.46      102.01     57.13 o 
  -4   2  22       13.77       52.96     34.70 o 
  -2   2  22     2218.17     2104.92    180.51 o 
   0   2  22     2996.92     2850.27    104.29 o 
   2   2  22        7.67       52.22     26.53 o 
  -5   3  22      291.64      217.83     48.22 o 
  -3   3  22        3.42      -64.30     92.74 o 
  -1   3  22     1131.94      840.74     92.39 o 
   1   3  22        5.42       97.48     36.22 o 
  -4   4  22     1738.60     1581.16    131.98 o 
  -2   4  22     2971.26     3050.90    203.93 o 
   0   4  22     2451.57     2255.64    159.63 o 
  -5   1  23     1283.53     1189.47     79.78 o 
  -3   1  23      136.30       59.40     34.58 o 
  -1   1  23     1365.42     1121.15    120.21 o 
   1   1  23     1549.47     1325.40    111.80 o 
  -6   2  23     3035.62     3089.08    145.52 o 
  -4   2  23     4827.95     5340.93    232.13 o 
  -2   2  23     6217.37     6188.10    233.14 o 
   0   2  23     3630.89     3726.01    258.88 o 
  -5   3  23     3714.30     3924.63    146.12 o 
  -3   3  23    18213.72    18486.18    480.70 o 
  -1   3  23     8598.57     8622.57    236.43 o 
  -4   0  24      470.22      320.02     66.17 o 
  -2   0  24     1173.86     1168.27    121.26 o 
   0   0  24     4571.20     4312.86    420.14 o 
  -5   1  24     1174.83     1054.11     97.82 o 
  -3   1  24      157.62      116.55     97.44 o 
  -1   1  24     1691.88     1584.89    128.41 o 
  -4   2  24     2856.21     2826.59    172.84 o 
  -2   2  24     2165.71     2012.49    106.12 o 
                                                 
